# Supplementary material for: Assessment of testicular self-examination awareness and practice among adult males in Ajman, United Arab Emirates: A cross-sectional study
Source: PLoS One. 2025 Jun 25;20(6):e0326919. doi: 10.1371/journal.pone.0326919 (PMC12193016; doi:10.1371/journal.pone.0326919)
Supplement: S2 File — (XLSX) [file pone.0326919.s002.xlsx]

## Sheet: Sheet1
1. Age:	2. Nationality	3. Education	4. Are you employed?	a. If yes, please specify.	5. Relationship status:	5. Have you ever heard of testicular self-examination?	6. Who should know about testicular self-examination?	[Does testicular self-examination help in the early diagnosis of testicular cancer?]	[Is awareness of testicular self-examination important to men?]	9. At what age should one start testicular self-examination?	[Do you practice Testicular Self-Examination?]	[Do you know the process and steps involved in Testicular Self-Examination?]	When do you practice Testicular Self-Examination?	When is the best time to perform testicular self-examination?	How would you rate your performance?	[Is Testicular Self–Examination time-consuming?]	[Do you practice Testicular Self-Examination regularly]	[Do you feel satisfied with the way you perform Testicular Self-Examination? ]	[Is Testicular Self-Examination difficult to perform?]	[Should Testicular Self-Examination be practiced by only people at risk of testicular cancer?]	How often do you think Testicular Self–Examination should be performed?	“When was the last time you conducted a Testicular Self–Examination?	IV. Steps for performing Testicular Self-Examination [Stand in front of the mirror and look for swelling on the scrotum]	IV. Steps for performing Testicular Self-Examination [Lie on the bed and look for swelling on the scrotum]	IV. Steps for performing Testicular Self-Examination [Using both hands, the scrotum should be gently lifted so that the area underneath can be checked]	IV. Steps for performing Testicular Self-Examination [The index and the middle finger should be placed under each testicle with the thumb on top.]	IV. Steps for performing Testicular Self-Examination [The testes should be examined one at a time]	IV. Steps for performing Testicular Self-Examination [Use both hands to examine both testes together as one]	IV. Steps for performing Testicular Self-Examination [Roll each testis with thumb alone]	IV. Steps for performing Testicular Self-Examination [Roll each testicle between fingers and thumb]	IV. Steps for performing Testicular Self-Examination [Feel for lumps of any size]	[Touching one’s own testes is embarrassing?]	[Fear of discovering a lump?]	[Lack of knowledge on how to do Testicular Self–Examination?]	[Touching one’s testes is a sin?]	[Doing Testicular Self–Examination is time-consuming?]	[Testicular Self–Examination should be done by older men?]
20	Algeria	Graduate	No		Single	Yes	Health workers	yes	no	999	No	No	Every month	Evening	Good	Not Applicable	Yes	Not Applicable	Not Applicable	Not Applicable	Monthly	A year ago	No	Yes	Yes	Yes	Yes	Yes	No	No	Yes	No	Yes	No	No	No	No
20	Algeria	Graduate	No		Single	Yes	Health workers	yes	no	999	No	No	Every month	Evening	Good	Not Applicable	Yes	Not Applicable	Not Applicable	Not Applicable	Monthly	A year ago	No	Yes	Yes	Yes	Yes	Yes	No	No	Yes	No	Yes	No	No	No	No
20	Algeria	Graduate	No		Single	Yes	Health workers	yes	no	999	No	No	Every month	Evening	Good	Not Applicable	Yes	Not Applicable	Not Applicable	Not Applicable	Monthly	A year ago	No	Yes	Yes	Yes	Yes	Yes	No	No	Yes	No	Yes	No	No	No	No
20	Algeria	Post Graduate	No		Single	Yes	Health workers	no	yes	15	No	Yes	Every month	Morning	Very good	Yes	Yes	Yes	Yes	Yes	Weekly	Months ago	Yes	Yes	Yes	Yes	Yes	Yes	Yes	Yes	Yes	Yes	Yes	Yes	Yes	Yes	Yes
20	Bahrain	Under-graduate	No		Married	Yes	All men	yes	yes	50	No	No	Every month	Morning	Excellent	No	No	No	No	No	Monthly	Never	No	Yes	Yes	Yes	Yes	No	Yes	No	Yes	No	Yes	Yes	No	Yes	Yes
20	Belgium	Under-graduate	No		Single	Yes	Everybody	yes	yes	16	Yes	Yes	Every week	Morning	Excellent	No	Yes	Yes	No	No	Weekly	Weeks ago	Yes	No	Yes	Yes	Yes	No	No	Yes	Yes	No	Yes	Yes	No	No	No
20	Egypt	Under-graduate	No		Single	Yes	Everybody	yes	yes	15	Yes	Yes	Every week	Morning	Very good	No	Yes	Yes	No	Yes	Weekly	few days ago	Yes	No	Yes	Yes	Yes	Yes	Yes	Yes	Yes	No	No	Yes	No	No	Yes
20	Egypt	Under-graduate	No		Single	Yes	Everybody	yes	yes	15	Yes	Yes	Every week	Morning	Very good	Yes	Yes	Yes	Yes	Yes	Weekly	few days ago	Yes	No	Yes	Yes	Yes	Yes	Yes	Yes	Yes	No	No	Yes	No	No	Yes
20	India	Under-graduate	No		Single	Yes	All men	yes	yes	18	No	No	Never performed it	Never performed it	Never performed it	Not Applicable	Not Applicable	Not Applicable	Not Applicable	No	I don’t know	Never	No	No	No	No	No	No	No	No	No	No	Yes	Yes	No	No	No
20	India	Under-graduate	No		Single	Yes	All men	yes	yes	18	No	No	I don’t know	Morning	Never performed it	Not Applicable	Not Applicable	Not Applicable	Not Applicable	Not Applicable	Weekly	Never	Yes	Yes	Yes	Yes	Yes	Yes	Yes	Yes	Yes	Yes	Yes	Yes	No	Yes	No
20	India	Under-graduate	No		Single	Yes	All men	yes	yes	18	No	No	Never performed it	Never performed it	Never performed it	Not Applicable	Not Applicable	Not Applicable	Not Applicable	No	Monthly	Never	No	No	No	No	No	No	No	No	No	No	No	Yes	No	No	No
20	India	Under-graduate	No		Single	Yes	All men	yes	yes	18	Yes	No	Every month	Night	Good	No	Yes	Yes	No	No	Monthly	1 week	No	No	No	No	No	No	No	No	No	No	No	Yes	No	No	No
20	India	Under-graduate	No		Single	Yes	All men	yes	yes	20	No	No	Never performed it	Never performed it	Never performed it	Not Applicable	No	Not Applicable	Not Applicable	Not Applicable	I don’t know	Never	No	No	No	No	No	No	No	No	No	No	Yes	Yes	No	No	Yes
20	India	High-school	No		Single	Yes	All men	yes	yes	18	No	No	Never performed it	Never performed it	Never performed it	Not Applicable	Not Applicable	Not Applicable	Not Applicable	No	Monthly	Never	No	No	No	No	No	No	No	No	No	No	Yes	Yes	No	No	Yes
20	India	Under-graduate	No		Single	Yes	Everybody	no	yes	18	Yes	No	I don’t know	Morning	Fair	No	No	Yes	No	No	Monthly	Months ago	Yes	Yes	Yes	Yes	Yes	No	No	Yes	Yes	No	Yes	Yes	Yes	No	No
20	India	Under-graduate	No		Single	Yes	All men	yes	yes	20	No	No	I don’t know	Night	Poor	No	No	No	No	No	I don’t know	Never	No	No	No	No	No	No	No	No	No	No	No	Yes	No	No	Yes
20	India	Under-graduate	No		Single	Yes	All men	yes	yes	20	Yes	No	Every month	Night	Fair	No	No	No	No	No	Monthly	Months ago	No	No	Yes	Yes	Yes	No	No	Yes	Yes	No	No	Yes	No	Yes	Yes
20	India	Under-graduate	No		Single	Yes	All men	yes	yes	15	Yes	Yes	Every month	Night	Excellent	Yes	Yes	Yes	Yes	Yes	Daily	daily	Yes	Yes	Yes	Yes	Yes	Yes	Yes	Yes	Yes	Yes	Yes	Yes	Yes	Yes	Yes
20	Iraq	Graduate	No		Divorced	Yes	All men	yes	yes	15	Yes	Yes	Once in a year	Morning	Fair	No	No	No	No	No	Annually	A year ago	No	Yes	Yes	Yes	No	Yes	No	Yes	No	No	Yes	Yes	Yes	No	No
20	Iraq	Under-graduate	No		Single	Yes	All men	yes	no	16	Yes	No	Every week	Morning	Good	No	Yes	Yes	No	No	Daily	Weeks ago	Yes	Yes	Yes	Yes	Yes	Yes	Yes	Yes	Yes	No	No	No	No	No	No
20	Jordan	Graduate	No		Single	Yes	All men	yes	yes	18	Yes	Yes	Once in a year	Evening	Good	Yes	No	Yes	No	Yes	Monthly	One month	Yes	No	Yes	No	Yes	No	No	Yes	Yes	Yes	Yes	Yes	Yes	Yes	Yes
20	Sri Lanka	Under-graduate	No		Single	Yes	All men	yes	yes	16	No	No	I don’t know	Night	Never performed it	Not Applicable	No	Not Applicable	No	No	Annually	Never	Yes	No	No	No	Yes	No	No	No	Yes	No	No	Yes	No	No	No
20	Sri Lanka	Under-graduate	No		Single	Yes	All men	yes	yes	18	No	No	Once in a year	Evening	Good	Yes	No	No	Yes	No	When a lump is suspected	Never	Yes	Yes	Yes	No	Yes	Yes	No	Yes	Yes	No	Yes	Yes	No	No	Yes
20	Sudan	Graduate	No		Single	Yes	Everybody	no	no	19	No	No	I don’t know	Afternoon	Excellent	Not Applicable	No	No	No	Yes	When a lump is suspected	A year ago	Yes	No	Yes	No	No	Yes	No	No	No	No	Yes	No	Yes	No	No
20	Sweden	Under-graduate	No		Single	Yes	All men	yes	yes	16	No	No	Never performed it	Never performed it	Never performed it	Not Applicable	Not Applicable	Not Applicable	Not Applicable	Not Applicable	I don’t know	Never	No	No	No	No	No	No	No	No	No	Yes	Yes	Yes	No	No	Yes
20	Syria	Under-graduate	No		Single	Yes	Everybody	yes	yes	2	Yes	No	Every week	Morning	Fair	No	Yes	No	No	Yes	Daily	few days ago	Yes	Yes	Yes	Yes	Yes	Yes	Yes	Yes	Yes	No	Yes	Yes	No	No	Yes
20	United Arab Emirates	Under-graduate	No		Single	Yes	Everybody	yes	yes	21	No	No	Never performed it	Never performed it	Never performed it	Not Applicable	Not Applicable	Not Applicable	Not Applicable	Not Applicable	When a lump is suspected	Never	No	No	No	No	No	No	No	No	No	No	Yes	Yes	No	No	Yes
20	United Arab Emirates	Graduate	No		Single	Yes	Everybody	yes	yes	13	No	No	Never performed it	Night	Never performed it	No	No	No	No	No	I don’t know	Never	Yes	No	No	Yes	Yes	No	Yes	No	Yes	Yes	Yes	Yes	Yes	Yes	Yes
20	United States of America	Under-graduate	No		Married	Yes	Everybody	yes	yes	16	Yes	No	I don’t know	Morning	Never performed it	No	No	No	No	No	Monthly	One month	No	Yes	Yes	Yes	Yes	No	Yes	Yes	Yes	No	Yes	Yes	No	No	Yes
21	Egypt	Under-graduate	No		Single	Yes	All men	yes	yes	20	Yes	Yes	Every week	Morning	Good	Yes	Yes	Yes	Yes	Yes	Weekly	1 week	Yes	No	Yes	Yes	Yes	Yes	Yes	Yes	Yes	Yes	Yes	Yes	Yes	Yes	Yes
21	Egypt	Under-graduate	No		Single	Yes	All men	no	yes	17	Yes	Yes	Every month	Evening	Good	Yes	No	Yes	No	Yes	Monthly	One month	Yes	No	Yes	No	Yes	Yes	No	Yes	No	No	No	Yes	Yes	No	Yes
21	Egypt	Under-graduate	No		Single	Yes	All men	yes	yes	20	Yes	Yes	Every week	Morning	Excellent	Yes	Yes	Yes	Yes	Yes	Daily	Weeks ago	Yes	Yes	Yes	Yes	Yes	Yes	Yes	Yes	Yes	Yes	Yes	Yes	Yes	Yes	Yes
21	Egypt	Under-graduate	No		Single	Yes	Everybody	yes	yes	18	Yes	Yes	Every week	Morning	Excellent	Yes	Yes	Yes	Yes	Yes	Daily	Weeks ago	Yes	Yes	No	Yes	No	Yes	No	No	No	No	Yes	Yes	Yes	Yes	Yes
21	India	High-school	No		Single	Yes	Everybody	yes	yes	16	No	Yes	I don’t know	Never performed it	Good	No	No	No	No	No	Monthly	Never	Yes	Yes	Yes	Yes	Yes	Yes	Yes	Yes	Yes	No	Yes	No	No	No	No
21	India	Under-graduate	No		Single	Yes	Everybody	yes	yes	15	No	No	Never performed it	Never performed it	Never performed it	Not Applicable	Not Applicable	Not Applicable	Not Applicable	Not Applicable	Daily	Never	No	No	No	No	No	No	No	No	No	No	Yes	Yes	No	Yes	Yes
21	India	Under-graduate	No		Single	Yes	All men	yes	yes	18	No	No	Never performed it	Never performed it	Never performed it	Not Applicable	Not Applicable	Not Applicable	Not Applicable	Not Applicable	I don’t know	Never	No	No	No	No	No	No	No	No	No	No	No	No	No	No	No
21	India	Under-graduate	No		Single	Yes	All men	yes	yes	13	Yes	Yes	Every month	Night	Very good	No	Yes	Yes	No	No	Monthly	One month	Yes	No	Yes	Yes	Yes	No	No	Yes	Yes	No	Yes	Yes	No	No	Yes
21	India	Under-graduate	No		Single	Yes	Everybody	yes	yes	50	No	No	Once in a year	Night	Poor	Yes	Yes	No	Yes	No	When a lump is suspected	Never	No	Yes	No	Yes	Yes	No	No	Yes	No	Yes	Yes	No	No	Yes	No
21	India	Under-graduate	No		Single	Yes	All men	yes	yes	17	No	No	I don’t know	Evening	Good	Not Applicable	Not Applicable	Not Applicable	Not Applicable	Not Applicable	Monthly	Never	No	Yes	Yes	Yes	Yes	No	No	Yes	Yes	No	Yes	Yes	No	Yes	Yes
21	Kuwait	Under-graduate	No		Single	Yes	All men	yes	yes	20	No	No	Never performed it	Never performed it	Never performed it	Not Applicable	Not Applicable	Not Applicable	Not Applicable	No	Monthly	Never	No	No	No	No	No	No	No	No	No	No	No	Yes	No	No	No
21	Pakistan	Under-graduate	No		Single	Yes	Everybody	yes	yes	18	No	No	Never performed it	Never performed it	Never performed it	Not Applicable	Not Applicable	Not Applicable	Not Applicable	Not Applicable	I don’t know	Never	No	No	No	No	No	No	No	No	No	No	No	Yes	No	Yes	No
21	Pakistan	Under-graduate	No		Single	Yes	All men	yes	yes	18	Yes	Yes	Every month	Night	Good	No	Yes	Yes	No	No	Monthly	One month	Yes	No	Yes	Yes	Yes	Yes	Yes	Yes	Yes	No	No	No	No	No	No
21	Palestine State	Under-graduate	No		Single	Yes	All men	yes	yes	14	Yes	Yes	Once in a year	Night	Poor	No	No	No	No	No	Monthly	Months ago	No	Yes	Yes	Yes	Yes	No	No	Yes	Yes	No	No	Yes	No	No	Yes
21	Palestine State	Under-graduate	No		Single	Yes	All men	yes	yes	18	No	No	I don’t know	Night	Good	No	No	No	No	No	I don’t know	Never	Yes	Yes	Yes	Yes	Yes	Yes	Yes	Yes	Yes	Yes	Yes	Yes	Yes	Yes	Yes
21	Syria	Under-graduate	No		Single	Yes	Everybody	yes	yes	18	Yes	Yes	Once in a year	Morning	Excellent	No	Yes	Yes	No	No	Annually	A year ago	Yes	Yes	Yes	Yes	Yes	Yes	Yes	Yes	Yes	No	Yes	Yes	Yes	No	Yes
21	Syria	Under-graduate	No		Single	Yes	Everybody	yes	yes	18	No	No	Once in a year	Morning	Excellent	Yes	Yes	Yes	Yes	Yes	Monthly	A year ago	Yes	Yes	Yes	Yes	Yes	Yes	Yes	Yes	Yes	Yes	Yes	Yes	Yes	Yes	Yes
21	United Arab Emirates	Under-graduate	No		Single	Yes	Everybody	yes	no	20-35	Yes	No	Every month	Morning	Very good	No	Not Applicable	Yes	Yes	No	Monthly	Months ago	Yes	Yes	Yes	Yes	No	No	No	Yes	No	Yes	Yes	Yes	Yes	Yes	Yes
22	Afghanistan	Graduate	Yes	Business	Single	Yes	All men	yes	yes	18	No	No	Never performed it	Never performed it	Never performed it	Not Applicable	Not Applicable	Not Applicable	Not Applicable	No	Monthly	Never	No	No	No	No	No	No	No	No	No	Yes	Yes	Yes	No	No	No
22	Bangladesh	Under-graduate	No		Single	Yes	All men	yes	yes	15	No	Yes	Every month	Afternoon	Fair	No	Yes	No	Yes	No	Weekly	Months ago	Yes	No	Yes	Yes	Yes	No	Yes	Yes	Yes	No	Yes	Yes	No	No	No
22	Bangladesh	High-school	No		Single	Yes	All men	yes	yes	40	No	Yes	Never performed it	Morning	Excellent	No	No	Yes	No	No	Annually	Never	No	No	Yes	No	Yes	Yes	No	No	Yes	No	No	No	No	No	No
22	Bangladesh	Under-graduate	No		Single	Yes	All men	yes	yes	15	Yes	Yes	Every month	Afternoon	Good	No	No	Yes	Yes	No	Weekly	One month	Yes	Yes	Yes	Yes	Yes	Yes	No	Yes	Yes	Yes	Yes	No	No	No	No
22	India	Under-graduate	No		Single	Yes	Everybody	no	yes	30	Yes	Yes	I don’t know	Night	Excellent	No	Yes	Not Applicable	No	No	I don’t know	Weeks ago	Yes	Yes	No	Yes	Yes	Yes	No	Yes	Yes	No	Yes	No	Yes	No	No
22	India	Under-graduate	No		Single	Yes	All men	yes	yes	20	Yes	No	Every month	Morning	Very good	No	Yes	Yes	No	No	Monthly	1 week	No	No	No	No	No	No	No	No	No	No	No	Yes	No	No	No
22	India	Under-graduate	No		Single	Yes	All men	yes	yes	18	No	Yes	Never performed it	Never performed it	Never performed it	Not Applicable	Not Applicable	Not Applicable	Not Applicable	Not Applicable	Monthly	Never	Yes	Yes	Yes	Yes	Yes	Yes	Yes	Yes	Yes	No	No	Yes	No	No	No
22	India	Under-graduate	No		Single	Yes	All men	yes	yes	23	No	No	Never performed it	Night	Never performed it	Not Applicable	Not Applicable	Not Applicable	Not Applicable	Not Applicable	I don’t know	Never	Yes	Yes	Yes	Yes	Yes	Yes	Yes	Yes	Yes	Yes	Yes	Yes	Yes	Yes	Yes
22	Jordan	Graduate	Yes	Intern doctor	Single	Yes	All men	yes	yes	21	Yes	Yes	I don’t know	Night	Excellent	No	No	Not Applicable	No	No	When a lump is suspected	A year ago	Yes	Yes	Yes	Yes	Yes	Yes	No	No	Yes	No	Yes	Yes	No	No	Yes
22	Syria	Graduate	Yes	Intern	Single	Yes	All men	yes	yes	16	No	No	Never performed it	Never performed it	Never performed it	Not Applicable	Not Applicable	Not Applicable	Not Applicable	Not Applicable	Annually	Never	No	No	No	No	No	No	No	No	No	No	No	Yes	No	No	No
22	Turkey	Under-graduate	No		Single	Yes	All men	yes	yes	18	No	Yes	Never performed it	Never performed it	Never performed it	Not Applicable	Not Applicable	Not Applicable	Not Applicable	Not Applicable	Annually	Never	No	No	Yes	Yes	Yes	No	No	Yes	Yes	No	Yes	Yes	No	No	No
23	India	Under-graduate	No		Single	Yes	All men	yes	yes	25	Yes	No	Every week	Morning	Good	No	Yes	Yes	No	No	Weekly	few days ago	No	No	No	No	No	No	No	No	No	No	No	Yes	No	No	No
23	India	Under-graduate	No		Single	Yes	All men	yes	yes	13	Yes	No	Every month	Morning	Poor	No	No	No	No	No	Annually	A year ago	Yes	No	Yes	Yes	Yes	Yes	Yes	Yes	Yes	Yes	Yes	Yes	No	Yes	Yes
23	India	Under-graduate	No		Single	Yes	All men	yes	yes	18	Yes	No	Every month	Night	Fair	Yes	No	No	Yes	No	Monthly	One month	No	Yes	Yes	Yes	Yes	No	Yes	Yes	Yes	No	No	Yes	No	Yes	Yes
23	Pakistan	Graduate	Yes	Customer Service Agent in Emirates Airlines	Single	Yes	All men	yes	yes	21	No	No	Never performed it	Never performed it	Never performed it	Not Applicable	Not Applicable	Not Applicable	Not Applicable	No	Annually	Never	No	No	No	No	No	No	No	No	No	Yes	No	Yes	No	No	Yes
23	Sudan	Under-graduate	No		Single	Yes	All men	yes	yes	999	Yes	Yes	Never performed it	Afternoon	Good	Yes	Yes	Yes	Yes	Yes	Weekly	One month	Yes	No	Yes	Yes	Yes	Yes	Yes	No	Yes	Yes	Yes	No	Yes	No	Yes
23	United Arab Emirates	Under-graduate	No		Single	Yes	Health workers	yes	yes	19	No	No	Never performed it	Morning	Never performed it	Not Applicable	No	Not Applicable	Not Applicable	No	Annually	Never	No	No	Yes	No	Yes	No	No	No	Yes	Yes	Yes	Yes	Yes	No	No
23	United Kingdom	High-school	Yes	Outdoor instructor	Single	Yes	Everybody	yes	yes	16	Yes	Yes	Every month	Morning	Very good	No	Yes	Yes	No		Monthly	Weeks ago	Yes	Yes	Yes	Yes	Yes	No	No	Yes	Yes	No	No	No	No	No	Yes
23	Yemen	Under-graduate	No		Single	Yes	Everybody	yes	yes	25	Yes	Yes	I don’t know	Morning	Excellent	Yes	Yes	Yes	Yes	Yes	Monthly	One month	Yes	No	Yes	Yes	No	Yes	No	Yes	No	No	No	Yes	No	Yes	Yes
24	Bahrain	Under-graduate	No		Single	Yes	All men	yes	yes	18	Yes	No	Every month	Night	Very good	No	No	Yes	No	No	Monthly	One month	No	No	No	No	No	No	No	No	No	No	No	No	No	No	No
24	India	Under-graduate	No		Single	Yes	All men	yes	yes	20	Yes	No	Every month	Morning	Very good	No	Yes	Yes	No	No	Monthly	One month	No	No	No	No	No	No	No	No	No	No	No	Yes	No	No	No
24	India	Under-graduate	No		Single	Yes	All men	yes	yes	23	No	No	Never performed it	Never performed it	Never performed it	Not Applicable	Not Applicable	Not Applicable	Not Applicable	Not Applicable	Monthly	Never	No	No	No	No	No	No	No	No	No	No	No	Yes	No	No	No
24	India	Graduate	Yes	Intern	Single	Yes	Everybody	yes	yes	16	Yes	No	Once in a year	Night	Good	No	No	Yes	No	No	Monthly	Months ago	No	No	No	No	No	No	No	No	No	No	Yes	Yes	No	No	No
24	Jordan	Under-graduate	No		Single	Yes	All men	yes	yes	20	Yes	Yes	Every month	Morning	Good	No	Yes	Yes	No	No	Monthly	One month	Yes	No	Yes	No	Yes	Yes	Yes	Yes	Yes	No	No	No	No	No	No
24	Kuwait	Post Graduate	No		Single	Yes	All men	yes	yes	18	No	Yes	Once in a year	Morning	Never performed it	No	No	Not Applicable	Not Applicable	No	Monthly	A year ago	No	No	Yes	Yes	Yes	No	Yes	No	Yes	No	Yes	Yes	No	No	No
24	Kuwait	Graduate	No		Single	Yes	All men	yes	yes	16	No	No	Never performed it	Morning	Never performed it	Not Applicable	Not Applicable	Not Applicable	No	No	Monthly	Never	Yes	No	Yes	Yes	Yes	No	Yes	No	Yes	Yes	Yes	Yes	No	No	No
24	Namibia	Graduate	Yes	Intern	Single	Yes	All men	yes	yes	15	No	Yes	Never performed it	Never performed it	Never performed it	Not Applicable	Not Applicable	Not Applicable	Not Applicable	Not Applicable	Monthly	Never	Yes	Yes	Yes	Yes	Yes	Yes	Yes	Yes	Yes	No	No	Yes	No	No	No
24	United Arab Emirates	Under-graduate	Yes	Armed forces	Divorced	Yes	Male students	yes	yes	18	Yes	Yes	Every month	Morning	Excellent	Yes	Yes	Yes	Yes	Yes	Daily	Weeks ago	Yes	Yes	Yes	Yes	Yes	Yes	Yes	Yes	Yes	Yes	Yes	Yes	Yes	Yes	Yes
24	United Arab Emirates	Under-graduate	No		Single	Yes	All men	yes	yes	18	Yes	Yes	Every month	Night	Very good	No	Yes	Yes	No	No	Monthly	One month	Yes	No	Yes	Yes	Yes	No	No	Yes	Yes	No	No	Yes	No	No	No
25	Bahrain	Under-graduate	Yes		Single	Yes	All men	yes	yes	20	No	No	Never performed it	Never performed it	Never performed it	Not Applicable	Not Applicable	Not Applicable	Not Applicable	Not Applicable	Monthly	Never	No	No	No	No	No	No	No	No	No	No	No	Yes	No	No	No
25	India	Graduate	Yes	GenAutomation staff	Single	Yes	Everybody	yes	yes	18	No	No	Never performed it	Never performed it	Never performed it	Not Applicable	Not Applicable	Not Applicable	Not Applicable	Not Applicable	Monthly	Never	No	No	No	No	No	No	No	No	No	No	Yes	No	No	No	No
25	India	Under-graduate	Yes	Technician	Single	Yes	Male students	yes	yes	20	No	Yes	Every month	Morning	Good	Yes	Yes	Yes	No	Yes	Daily	Months ago	Yes	No	Yes	Yes	Yes	Yes	Yes	Yes	No	No	No	Yes	Yes	Yes	No
25	India	Post Graduate	No		Single	Yes	All men	yes	yes	18	Yes	No	I don’t know	Morning	Fair	No	No	Yes	No	Yes	Monthly	One month	No	No	Yes	Yes	Yes	Yes	Yes	Yes	Yes	No	Yes	Yes	No	Yes	No
25	Lebanon	Graduate	Yes	Intern	Married	Yes	Health workers	yes	yes	15	No	Yes	Never performed it	Never performed it	Never performed it	Not Applicable	Not Applicable	Not Applicable	Not Applicable	Not Applicable	Annually	Never	No	No	No	No	No	No	No	No	No	No	No	No	No	No	No
25	Oman	Under-graduate	No		Single	Yes	All men	yes	yes	18	Yes	Yes	Every month	Morning	Good	No	Yes	Yes	No	No	Monthly	One month	Yes	No	Yes	Yes	Yes	No	Yes	Yes	Yes	No	No	No	No	No	No
25	Pakistan	Under-graduate	No		Single	Yes	All men	yes	yes	18	Yes	No	Every month	Morning	Good	No	Yes	Yes	No	No	Monthly	One month	No	No	No	No	No	No	No	No	No	No	No	Yes	No	No	No
25	Philippines	Graduate	Yes	Florist	Single	Yes	All men	yes	yes	20	Yes	Yes	Every month	Morning	Excellent	No	Yes	Yes	No	Yes	Daily	weekly	Yes	No	Yes	Yes	Yes	Yes	Yes	Yes	Yes	Yes	Yes	Yes	No	No	Yes
25	Singapore	Post Graduate and above	Yes	Bank manager	Widowed	Yes	Everybody	yes	yes	30	Yes	Yes	Every week	Night	Excellent	Yes	Yes	Yes	No	No	Daily	few days ago	Yes	Yes	Yes	Yes	Yes	Yes	Yes	Yes	Yes	No	No	No	No	Yes	Yes
25	Syria	Graduate	Yes	Intern	Single	Yes	All men+female health workers	yes	yes	20	Yes	Yes	Once in a year	Night	Good	No	No	Yes	No	No	Annually	A year ago	Yes	No	Yes	Yes	Yes	No	No	No	Yes	No	Yes	Yes	No	No	Yes
25	United Arab Emirates	Under-graduate	No		Single	Yes	All men	yes	yes	18	Yes	Yes	Every month	Night	Good	No	Yes	Yes	No	No	Monthly	One month	Yes	No	Yes	Yes	Yes	No	Yes	Yes	Yes	No	No	No	No	No	No
26	Canada	Under-graduate	No		Single	Yes	All men	yes	yes	18	No	Yes	Never performed it	Never performed it	Never performed it	Not Applicable	Not Applicable	Not Applicable	Not Applicable	Not Applicable	When a lump is suspected	Never	No	No	Yes	Yes	Yes	No	No	Yes	Yes	No	No	No	No	No	Yes
26	India	Graduate	Yes	Genfocus automation staff	Single	Yes	Everybody	yes	yes	13	Yes	No	I don’t know	Morning	Good	No	Yes	Yes	No	No	Weekly	One month	No	No	No	No	No	No	No	No	No	No	No	Yes	No	No	No
26	India	Post Graduate	No		Single	Yes	All men	yes	yes	25	No	No	Once in a year	Morning	Good	No	No	No	No	No	Monthly	One month	Yes	No	Yes	Yes	Yes	No	No	Yes	Yes	No	Yes	Yes	No	No	No
27	Bahrain	Graduate	No		Single	Yes	All men	yes	yes	20	No	No	Never performed it	Never performed it	Never performed it	Not Applicable	Not Applicable	Not Applicable	Not Applicable	No	Monthly	One month	No	No	No	No	No	No	No	No	No	No	No	Yes	No	No	No
27	Egypt	Post Graduate	Yes	Pharmacist	Single	Yes	Everybody	yes	yes	15	Yes	No	Every week	Night	Excellent	No	Yes	Yes	No	No	Monthly	weekly	Yes	No	Yes	Yes	Yes	Yes	Yes	Yes	Yes	No	Yes	Yes	No	No	No
27	Egypt	Under-graduate	No		Single	Yes	Everybody	yes	yes	20	Yes	Yes	Every month	Night	Excellent	No	Yes	Yes	No	No	Monthly	One month	Yes	No	Yes	Yes	Yes	Yes	Yes	Yes	Yes	No	No	No	No	No	No
27	India	Graduate	Yes	Electrical draughtsman	Single	Yes	All men	yes	yes	18	No	No	Never performed it	Never performed it	Never performed it	Not Applicable	Not Applicable	Not Applicable	Not Applicable	No	I don’t know	Never	No	No	No	No	No	No	No	No	No	No	No	Yes	No	No	Yes
27	Sweden	Under-graduate	Yes	Business	Single	Yes	Everybody	yes	yes	16	Yes	Yes	Every week	Night	Very good	No	Yes	Yes	No	No	Daily	daily	Yes	Yes	Yes	Yes	No	Yes	No	Yes	No	No	No	Yes	No	No	No
28	Bangladesh	High-school	Yes	Business	Married	Yes	All men	yes	yes	20	No	No	Never performed it	Never performed it	Never performed it	Not Applicable	Not Applicable	Not Applicable	Not Applicable	Not Applicable	Monthly	Never	No	No	No	No	No	No	No	No	No	No	No	No	No	No	No
28	Egypt	Graduate	Yes	Nurse	Married	Yes	Health workers	yes	yes	16	Yes	Yes	Every month	Afternoon	Very good	Yes	Yes	Yes	Yes	Yes	Weekly	One month	Yes	Yes	Yes	Yes	Yes	Yes	Yes	Yes	Yes	Yes	No	No	No	No	No
28	Lebanon	Post Graduate and above	Yes	Gp and clinical tutor	Single	Yes	Health workers	yes	yes	15	Yes	Yes	Every week	Night	Very good	No	Yes	Not Applicable	No	No	Weekly	Weeks ago	Yes	Yes	Yes	Yes	Yes	Yes	Yes	Yes	Yes	No	Yes	No	No	No	Yes
28	Pakistan	Graduate	Yes	Office manager	Married	Yes	All men	yes	yes	16	No	Yes	Never performed it	Never performed it	Never performed it	No	No	Not Applicable	No	No	Annually	A year ago	No	No	No	Yes	No	No	No	No	No	No	No	No	Yes	No	Yes
28	Pakistan	Under-graduate	Yes	Engineer	Married	Yes	Everybody	yes	yes	15-20	Yes	Yes	Every week	Morning	Excellent	No	Yes	Yes	No	No	Daily	weekly	Yes	No	Yes	No	Yes	No	No	No	Yes	Yes	No	Yes	No	No	Yes
29	India	Graduate	Yes	Civil Engineer	Married	Yes	All men	yes	yes	25	Yes	Yes	Once in a year	Night	Good	No	Yes	Yes	No	No	Monthly	Months ago	Yes	No	Yes	Yes	Yes	Yes	No	Yes	Yes	No	Yes	Yes	No	Yes	No
29	Pakistan	Post Graduate	Yes	Finance manager	Married	Yes	All men	yes	yes	40	No	No	I don’t know	Night	Poor	No	No	Not Applicable	Not Applicable	Not Applicable	I don’t know	Never	Yes	Yes	Yes	No	No	Yes	No	No	Yes	Yes	Yes	Yes	Yes	No	Yes
29	Syria	Graduate and above	Yes		Married	Yes	All men	yes	yes	15	Yes	No	Once in a year	Morning	Good	Not Applicable	Not Applicable	Not Applicable	No	No	I don’t know	A year ago	Yes	No	Yes	No	Yes	No	Yes	No	Yes	No	Yes	No	Yes	Yes	No
29	United Arab Emirates	Post Graduate	Yes	Lawyer	Married	Yes	Everybody	yes	yes	18	No	No	Never performed it	Evening	Never performed it	No	No	No	No	No	Annually	Never	No	Yes	Yes	No	Yes	Yes	Yes	Yes	Yes	No	No	Yes	No	No	No
30	India	Graduate	Yes	Procurement Engineer	Married	Yes	All men	no	yes	35	No	No	Never performed it	Never performed it	Never performed it	Not Applicable	Not Applicable	Not Applicable	Not Applicable	No	Monthly	Never	No	No	No	No	No	No	No	No	No	No	No	Yes	No	No	No
30	India	Post Graduate and above	Yes	Dps teacher	Married	Yes	Health workers	yes	yes	24	Yes	No	Every month	Night	Good	Yes	No	No	No	No	I don’t know	One month	No	No	No	No	No	No	No	No	No	No	No	Yes	No	Yes	No
30	India	Post Graduate and above	Yes	DPS TEACHER	Married	Yes	Everybody	no	yes	18	No	No	Never performed it	Never performed it	Never performed it	Not Applicable	Not Applicable	Not Applicable	Not Applicable	Not Applicable	I don’t know	Never	No	No	No	No	No	No	No	No	No	Yes	Yes	Yes	No	No	No
30	India	Graduate	Yes	Hotel manager	Married	Yes	All men	yes	yes	18	Yes	No	I don’t know	Morning	Very good	No	No	Yes	No	No	Monthly	Months ago	Yes	No	Yes	No	Yes	Yes	Yes	Yes	Yes	No	No	Yes	No	No	No
30	Pakistan	Post Graduate and above	Yes	Market and Applicantion director	Married	Yes	All men	yes	no	16	Yes	Yes	Once in a year	Morning	Fair	No	No	No	No	No	Monthly	A year ago	Yes	No	Yes	Yes	Yes	Yes	Yes	Yes	Yes	Yes	Yes	Yes	No	No	No
30	Philippines	Graduate	Yes	IT	Married	Yes	Everybody	yes	yes	20	Yes	Yes	Once in a year	Morning	Good	No	No	Yes	No	No	Annually	Months ago	Yes	No	No	Yes	Yes	No	Yes	No	Yes	No	Yes	Yes	No	No	No
31	Egypt	Graduate	Yes	Civil Engineer	Married	Yes	All men	no	yes	12	No	No	Never performed it	Never performed it	Never performed it	Not Applicable	Not Applicable	Not Applicable	Not Applicable	Not Applicable	When a lump is suspected	Never	No	No	No	No	No	No	No	No	No	No	No	Yes	No	No	No
31	Egypt	Graduate	Yes	Civil Engineer	Married	Yes	Everybody	yes	yes	35	No	No	Never performed it	Never performed it	Never performed it	Not Applicable	Not Applicable	Not Applicable	Not Applicable	No	Monthly	Never	No	No	No	No	No	No	No	No	No	No	Yes	Yes	No	No	No
31	India	Graduate	Yes	TUH staff	Married	Yes	All men	yes	yes	16	No	No	Never performed it	Never performed it	Never performed it	Not Applicable	Not Applicable	Not Applicable	Not Applicable	Not Applicable	Monthly	Never	No	No	No	No	No	No	No	No	No	No	No	Yes	No	No	No
31	India	Graduate	No		Divorced	Yes	Male students	yes	yes	13	No	No	Never performed it	Evening	Never performed it	Not Applicable	Not Applicable	Not Applicable	Not Applicable	Not Applicable	I don’t know	Never	Yes	No	Yes	No	Yes	No	No	No	Yes	No	Yes	Yes	No	Yes	Yes
31	India	Under-graduate	Yes	Project engineer	Married	Yes	Everybody	yes	yes	50	Yes	No	Every week	Morning	Good	No	Yes	Yes	No	No	Weekly	weekly	No	Yes	Yes	Yes	No	Yes	No	Yes	Yes	No	Yes	Yes	No	No	No
31	Pakistan	Graduate	Yes	Aerospace Engineer	Married	Yes	All men	yes	yes	18	Yes	No	Every month	Morning	Excellent	No	Yes	Yes	No	No	Weekly	few days ago	No	No	No	No	No	No	No	No	No	No	Yes	Yes	No	No	No
32	Canada	Graduate	Yes	Senior manager	Married	Yes	All men	yes	yes	35	No	No	Never performed it	Never performed it	Never performed it	Not Applicable	Not Applicable	Not Applicable	Not Applicable	No	Monthly	Never	Yes	No	No	Yes	Yes	Yes	No	Yes	Yes	No	Yes	Yes	No	No	No
32	Egypt	Graduate	Yes	Medical representative	Married	Yes	All men	no	yes	25	No	Yes	Never performed it	Never performed it	Never performed it	Not Applicable	No	Not Applicable	No	No	Monthly	Never	Yes	No	Yes	Yes	Yes	No	Yes	Yes	Yes	No	No	No	No	No	No
32	India	Graduate	Yes	GenFocus Automation	Married	Yes	Everybody	yes	yes	40	No	No	Never performed it	Never performed it	Never performed it	Not Applicable	Not Applicable	Not Applicable	Not Applicable	Not Applicable	Annually	Never	No	No	No	No	No	No	No	No	No	Yes	Yes	No	No	No	No
32	India	Post Graduate and above	Yes	Solution Architect	Married	Yes	All men	yes	yes	18	No	No	Never performed it	Never performed it	Never performed it	Not Applicable	Not Applicable	Not Applicable	Not Applicable	No	When a lump is suspected	Never	No	No	No	No	No	No	No	No	No	No	No	Yes	No	No	Yes
32	India	Graduate	Yes	Driver	Single	Yes	All men	yes	yes	20	Yes	Yes	Every month	Evening	Good	Yes	Yes	Yes	Yes	Yes	Monthly	Months ago	Yes	No	No	Yes	Yes	No	No	Yes	Yes	No	No	No	No	Yes	Yes
32	Iran	High-school	Yes		Married	Yes	All men	yes	yes	21	No	No	Never performed it	Never performed it	Never performed it	Not Applicable	Not Applicable	Not Applicable	Not Applicable	Not Applicable	When a lump is suspected	Never	No	No	No	No	No	No	No	No	No	No	No	No	No	No	No
33	Egypt	Graduate	Yes	Emergency Medical Physician	Married	Yes	Everybody	yes	yes	15	No	No	Never performed it	Never performed it	Never performed it	Not Applicable	Not Applicable	Not Applicable	Not Applicable	Not Applicable	Annually	Never	No	No	No	No	No	No	No	No	No	No	Yes	Yes	No	No	No
33	India	Graduate	Yes	Sales enginner	Married	Yes	Male students	yes	yes	25	No	No	Never performed it	Never performed it	Never performed it	Not Applicable	Not Applicable	Not Applicable	Not Applicable	Not Applicable	I don’t know	Never	No	No	No	No	No	No	No	No	No	No	Yes	Yes	No	No	No
33	India	Post Graduate and above	Yes	Pharmacy	Married	Yes	Male students	yes	yes	Below 35	No	No	Never performed it	Never performed it	Very good	Not Applicable	No	No	Not Applicable	Yes	When a lump is suspected	Never	Yes	Yes	No	Yes	No	No	No	Yes	Yes	No	Yes	Yes	No	Yes	No
33	India	Post Graduate	Yes	Staff	Married	Yes	All men	yes	yes	20	Yes	Yes	Every month	Night	Good	Yes	Yes	Yes	Yes	No	Monthly	One month	Yes	No	Yes	Yes	Yes	No	No	Yes	Yes	No	No	Yes	No	Yes	Yes
33	Pakistan	Under-graduate	Yes	PRO	Married	Yes	Everybody	no	no	25	No	No	Never performed it	Never performed it	Never performed it	Not Applicable	Not Applicable	Not Applicable	Not Applicable	Not Applicable	Monthly	Never	No	No	No	No	No	No	No	No	No	No	No	No	No	No	No
33	Sudan	Graduate	Yes	Security Manager	Single	Yes	All men	yes	yes	18	No	No	Never performed it	Never performed it	Never performed it	Not Applicable	Not Applicable	Not Applicable	Not Applicable	Not Applicable	When a lump is suspected	Never	No	No	No	No	No	No	No	No	No	No	Yes	No	No	Yes	No
33	United Kingdom	Post Graduate and above	Yes	Senior instructor	Single	Yes	All men	yes	yes	12	No	No	I don’t know	Morning	Poor	Yes	No	No	No	No	Weekly	A year ago	Yes	No	Yes	Yes	Yes	No	No	Yes	Yes	No	No	No	No	No	No
33	Yemen	Graduate	Yes	Police	Married	Yes	All men	yes	yes	30	Yes	No	Every month	Morning	Fair	No	No	Yes	No	No	Monthly	One month	No	No	No	No	No	No	No	No	No	No	No	Yes	No	No	No
34	Egypt	Graduate	Yes	Para medic	Married	Yes	All men	yes	yes	18years	Yes	Yes	Every week	Morning	Very good	No	Yes	Yes	No	No	Daily	Weeks ago	Yes	No	Yes	Yes	Yes	Yes	Yes	Yes	Yes	Yes	Yes	No	Yes	No	Yes
34	India	Graduate	Yes	Product development	Married	Yes	All men	yes	yes	13	Yes	No	Every month	Evening	Very good	No	Yes	Yes	No	No	Monthly	One month	No	No	No	No	No	No	No	No	No	No	Yes	Yes	No	No	No
34	India	Graduate	Yes	Genfocus Automation staff	Married	Yes	All men	yes	yes	15	Yes	No	Once in a year	Morning	Good	No	Yes	Yes	No	Yes	Monthly	One month	No	No	No	No	No	No	No	No	No	No	No	Yes	No	No	No
34	India	Post Graduate and above	Yes	Manager	Married	Yes	All men	yes	yes	999	No	No	Never performed it	Never performed it	Never performed it	Not Applicable	No	Not Applicable	Not Applicable	No	I don’t know	Never	No	No	No	No	No	No	No	No	No	Yes	Yes	Yes	No	No	No
34	India	Post Graduate and above	Yes	Import and export	Married	Yes	Everybody	yes	yes	28	No	Yes	Once in a year	Morning	Very good	No	No	Yes	No	Yes	Annually	A year ago	Yes	No	Yes	No	Yes	Yes	No	No	Yes	No	No	Yes	Yes	No	No
34	India	Graduate	Yes	Driver	Single	Yes	All men	yes	yes	19	Yes	Yes	Every month	Evening	Fair	Yes	Yes	Yes	Yes	Yes	Monthly	Months ago	Yes	Yes	No	Yes	Yes	Yes	Yes	Yes	Yes	No	Yes	No	No	Yes	Yes
34	India	Post Graduate	Yes	Accountant	Married	Yes	Health workers	yes	yes	20	Yes	No	Once in a year	Afternoon	Very good	No	Yes	Yes	No	No	When a lump is suspected	A year ago	No	Yes	No	Yes	Yes	No	No	Yes	Yes	No	Yes	Yes	No	No	No
34	Pakistan	Graduate	Yes	Administration Officer	Married	Yes	All men	yes	yes	18	Yes	No	Once in a year	Morning	Good	No	No	Yes	No	No	Monthly	A year ago	No	No	No	No	No	No	No	No	No	No	Yes	Yes	No	No	No
34	Pakistan	Post Graduate and above	Yes	Ambulance movement controller	Married	Yes	All men	no	yes	40	No	No	Never performed it	Never performed it	Never performed it	Not Applicable	Not Applicable	Not Applicable	Not Applicable	Yes	Annually	Never	No	No	No	No	No	No	No	No	No	No	No	Yes	No	No	No
34	United Arab Emirates	Post Graduate and above	Yes	Doctor	Married	Yes	All men	yes	yes	15	Yes	Yes	Every month	Morning	Excellent	No	Yes	Yes	No	No	Monthly	1 week	Yes	Yes	Yes	Yes	Yes	Yes	Yes	Yes	Yes	No	No	No	No	No	No
34	Yemen	High-school	Yes	Government job	Married	Yes	Health workers	yes	yes	18	Yes	No	I don’t know	Evening	Good	No	Yes	Not Applicable	No	No	Monthly	Never	No	No	No	No	No	No	No	No	No	No	No	Yes	No	No	No
35	Egypt	Graduate	Yes	Compay	Married	Yes	Male students	yes	yes	40	Yes	Yes	Every month	Morning	Good	No	Yes	No	No	No	Weekly	One month	Yes	Yes	Yes	Yes	Yes	Yes	Yes	Yes	Yes	Yes	Yes	Yes	Yes	Yes	Yes
35	India	Post Graduate and above	Yes	Senior finance manager	Married	Yes	Everybody	no	yes	18	Yes	No	I don’t know	Morning	Fair	No	Yes	Yes	No	No	Weekly	1 week	No	No	No	No	No	No	No	No	No	No	No	Yes	No	No	No
35	India	Post Graduate and above	Yes	Own-Business	Married	Yes	All men	yes	yes	18	No	No	Never performed it	Never performed it	Never performed it	Not Applicable	Not Applicable	Not Applicable	Not Applicable	Not Applicable	Monthly	Never	No	No	No	No	No	No	No	No	No	No	No	No	No	No	No
35	India	Post Graduate and above	Yes	Logistics Manager	Married	Yes	All men	yes	yes	20	No	No	Never performed it	Never performed it	Never performed it	Not Applicable	Not Applicable	Not Applicable	Not Applicable	Not Applicable	Weekly	Never	No	No	No	No	No	No	No	No	No	No	No	Yes	No	No	No
35	India	Graduate	Yes	Business	Married	Yes	All men	yes	yes	18	Yes	No	Every month	Night	Fair	No	No	No	No	No	Monthly	One month	Yes	No	No	No	Yes	No	No	Yes	Yes	No	Yes	Yes	No	No	No
35	Nepal	Graduate	Yes	Sales Assistant	Married	Yes	Everybody	yes	yes	10	No	No	Never performed it	Never performed it	Never performed it	Not Applicable	Not Applicable	Not Applicable	Not Applicable	Not Applicable	Weekly	Never	No	No	No	No	No	No	No	No	No	No	Yes	Yes	No	No	No
35	Pakistan	Post Graduate and above	Yes		Married	Yes	All men	yes	yes	18	Yes	Yes	Once in a year	Evening	Fair	No	No	No	No	No	Monthly	A year ago	Yes	No	Yes	No	Yes	Yes	Yes	Yes	Yes	Yes	Yes	Yes	Yes	No	No
35	Pakistan	Graduate	Yes	Ettihaad electricity	Married	Yes	All men	yes	yes	40	No	No	Never performed it	Never performed it	Never performed it	Not Applicable	Not Applicable	Not Applicable	Not Applicable	Not Applicable	I don’t know	Never	No	No	No	No	No	No	No	No	No	Yes	No	Yes	No	Yes	No
35	United Arab Emirates	Graduate	Yes		Married	Yes	All men	yes	yes	40	No	No	Never performed it	Never performed it	Very good	Not Applicable	Not Applicable	Not Applicable	Not Applicable	Not Applicable	Annually	Never	No	No	No	No	No	No	No	No	No	No	Yes	Yes	No	No	No
36	India	Post Graduate and above	Yes	Procurement ligistics	Married	Yes	All men	no	yes	18-21	Yes	No	Every week	Evening	Excellent	Yes	No	Yes	No	No	I don’t know	Weeks ago	No	No	No	No	No	No	No	No	No	No	No	Yes	No	No	No
36	India	Graduate	Yes	Bio-Chemist	Married	Yes	Male students	yes	yes	20	Yes	No	I don’t know	Afternoon	Good	No	Yes	No	No	Yes	When a lump is suspected	Months ago	Yes	No	Yes	No	Yes	Yes	Yes	Yes	Yes	No	No	No	No	No	No
36	Iran	Graduate and above	Yes	Physician	Married	Yes	All men	yes	yes	15	Yes	No	Every week	Morning	Good	No	Yes	Yes	No	No	Weekly	Weeks ago	Yes	No	Yes	Yes	Yes	Yes	Yes	Yes	Yes	No	No	Yes	No	No	No
36	Pakistan	Graduate	Yes	Full time	Married	Yes	All men	yes	yes	999	No	No	Never performed it	Never performed it	Never performed it	Not Applicable	No	Not Applicable	Not Applicable	No	Annually	Never	No	No	No	No	No	No	No	No	No	No	No	Yes	No	No	No
36	Pakistan	Graduate and above	Yes	Telecom Engineer at Etisalat	Married	Yes	All men	yes	yes	999	Yes	Yes	Once in a year	Morning	Very good	No	Yes	Yes	No	Not Applicable	Monthly	One month	Yes	Yes	Yes	Yes	Yes	Yes	Yes	Yes	Yes	No	No	Yes	No	No	Yes
37	Egypt	Graduate	Yes	Own-Business	Married	Yes	Everybody	yes	yes	33	No	No	Never performed it	Never performed it	Never performed it	Not Applicable	Not Applicable	Not Applicable	Not Applicable	Not Applicable	Monthly	Never	No	No	No	No	No	No	No	No	No	No	No	Yes	No	No	No
37	India	Graduate	Yes	Engineer	Married	Yes	All men	yes	yes	10	Yes	No	Every week	Morning	Good	No	Yes	Yes	No	No	Daily	few days ago	No	No	No	No	No	No	No	No	No	No	No	Yes	No	No	No
37	India	Graduate	Yes	Accountant	Married	Yes	All men	yes	yes	24	No	No	Never performed it	Never performed it	Never performed it	Not Applicable	Not Applicable	Not Applicable	Not Applicable	No	When a lump is suspected	Never	No	No	No	No	No	No	No	No	No	No	No	Yes	No	No	No
37	India	Post Graduate and above	Yes	Receptionist	Married	Yes	All men	yes	yes	18	No	No	Never performed it	Never performed it	Never performed it	No	No	No	Not Applicable	No	I don’t know	Never	No	No	No	No	Yes	No	Yes	No	Yes	Yes	Yes	Yes	No	No	No
37	India	Graduate	No		Married	Yes	All men	yes	yes	24	No	No	Never performed it	Never performed it	Never performed it	Not Applicable	Not Applicable	Not Applicable	Not Applicable	Not Applicable	Monthly	Never	No	No	No	No	No	No	No	No	No	No	No	No	No	No	No
37	India	Post Graduate and above	Yes	Mechanical Engineer	Married	Yes	All men	yes	yes	14	Yes	Yes	Every month	Morning	Very good	No	Yes	Yes	No	No	Monthly	Weeks ago	Yes	No	Yes	Yes	Yes	Yes	No	No	Yes	No	Yes	Yes	No	No	No
37	India	Post Graduate and above	Yes	Finance manager	Married	Yes	All men	yes	yes	18+	No	No	Never performed it	Never performed it	Never performed it	Not Applicable	Not Applicable	Not Applicable	Not Applicable	Not Applicable	I don’t know	Never	No	No	No	No	No	No	No	No	No	No	No	Yes	No	No	No
38	India	Graduate and above	Yes	Pharmacist	Married	Yes	All men	yes	yes	30	No	No	Once in a year	Night	Very good	Yes	No	No	No	Yes	Annually	Never	No	No	No	No	No	No	No	No	No	No	No	Yes	Yes	No	Yes
38	Lebanon	Post Graduate and above	Yes	Doctor	Married	Yes	All men	yes	yes	13	Yes	Yes	Every month	Morning	Excellent	No	Yes	Yes	No	No	Monthly	Weeks ago	Yes	Yes	No	No	No	No	Yes	Yes	Yes	Yes	Yes	Yes	No	No	No
38	Pakistan	Graduate	Yes	Senior engineer	Married	Yes	All men	no	yes	20	No	No	Never performed it	Never performed it	Never performed it	Not Applicable	Not Applicable	Not Applicable	Not Applicable	Not Applicable	Monthly	Never	No	No	No	No	No	No	No	No	No	No	Yes	Yes	No	No	No
38	Pakistan	Post Graduate and above	Yes	Crediit control manager	Married	Yes	Everybody	yes	yes	18	No	No	Never performed it	Never performed it	Never performed it	Not Applicable	Not Applicable	Not Applicable	Not Applicable	Not Applicable	Annually	Never	No	No	No	No	No	No	No	No	No	No	Yes	Yes	No	Yes	No
39	India	Graduate	Yes	Accountant	Single	Yes	All men	yes	yes	35	No	No	Never performed it	Never performed it	Never performed it	Not Applicable	Not Applicable	Not Applicable	Not Applicable	No	When a lump is suspected	Never	No	No	No	No	No	No	No	No	No	No	No	Yes	No	No	No
39	Iran	Graduate	Yes	Dentist	Married	Yes	All men	yes	yes	35	Yes	Yes	Every month	Morning	Good	No	Yes	Yes	No	No	Monthly	One month	Yes	No	Yes	Yes	Yes	Yes	Yes	Yes	Yes	No	Yes	Yes	No	No	Yes
39	United Kingdom	Post Graduate	Yes	Teacher	Single	Yes	All men	yes	yes	12	Yes	No	Every week	Evening	Good	No	Yes	No	No	No	Weekly	Weeks ago	Yes	Yes	Yes	No	Yes	Yes	No	No	Yes	No	Yes	Yes	No	Yes	Yes
40	India	Post Graduate and above	Yes	Engineer	Married	Yes	Everybody	yes	yes	20	Yes	No	Every month	Morning	Good	No	Yes	Yes	No	No	Monthly	One month	No	No	No	No	No	No	No	No	No	No	No	No	No	No	No
40	India	Graduate	Yes	Sales	Married	Yes	Health workers	no	yes	30	No	No	Never performed it	Never performed it	Never performed it	Not Applicable	Not Applicable	Not Applicable	Not Applicable	No	When a lump is suspected	Never	No	No	No	No	No	No	No	No	No	No	No	No	No	No	No
40	India	Post Graduate and above	Yes	Cargo officer	Married	Yes	Everybody	yes	yes	35	Yes	Yes	Once in a year	Morning	Good	No	Yes	Yes	No	No	Annually	Months ago	No	Yes	Yes	Yes	Yes	No	Yes	Yes	Yes	No	No	Yes	No	No	Yes
40	India	Post Graduate and above	Yes	Consultant	Married	Yes	All men	yes	yes	30	No	No	Never performed it	Never performed it	Never performed it	Not Applicable	Not Applicable	Not Applicable	Not Applicable	Not Applicable	Monthly	Never	No	No	No	No	No	No	No	No	No	No	No	Yes	No	No	No
40	India	Graduate	Yes	Project Manager	Married	Yes	All men	yes	yes	20	No	No	Never performed it	Never performed it	Never performed it	Not Applicable	Not Applicable	Not Applicable	Not Applicable	Not Applicable	Monthly	Never	No	No	No	No	No	No	No	No	No	No	No	Yes	No	No	No
40	India	Post Graduate and above	Yes	IT support Engineer	Married	Yes	All men	yes	yes	16	Yes	No	Once in a year	Morning	Good	No	No	Yes	No	No	Monthly	A year ago	No	No	No	No	No	No	No	No	No	No	Yes	Yes	No	No	No
40	India	Graduate	Yes	PRO	Married	Yes	All men	yes	no	30	No	No	Never performed it	Evening	Never performed it	Not Applicable	Not Applicable	Not Applicable	No	No	I don’t know	Never	No	No	No	No	No	No	No	No	No	No	No	Yes	No	No	No
40	India	Graduate	Yes	Marketing executive	Married	Yes	Everybody	yes	yes	40	Yes	Yes	Once in a year	Morning	Excellent	No	Not Applicable	Not Applicable	No	No	Monthly	A year ago	Yes	Yes	Yes	Yes	Yes	Yes	No	Yes	Yes	No	No	No	No	No	Yes
40	Jordan	Post Graduate and above	Yes	Proffesor	Married	Yes	All men	yes	yes	20	Yes	No	Once in a year	Morning	Fair	No	No	No	No	No	Monthly	Months ago	No	No	No	No	No	No	No	No	No	No	Yes	Yes	No	No	No
40	Nepal	Under-graduate	Yes	Tuh staff	Married	Yes	Male students	no	no	20	No	No	Every month	Morning	Good	No	Yes	Yes	Yes	No	Annually	A year ago	Yes	No	No	No	No	No	Yes	No	No	No	No	Yes	Yes	Yes	Yes
40	Pakistan	Post Graduate and above	Yes	Account manager	Married	Yes	Everybody	yes	yes	18	Yes	No	I don’t know	Evening	Good	No	Not Applicable	Yes	No	No	When a lump is suspected	A year ago	No	No	No	No	No	No	No	No	No	No	No	No	No	No	No
40	Pakistan	Post Graduate and above	Yes	Taining manager for Emr region	Married	Yes	All men	no	yes	14	No	Yes	Never performed it	Never performed it	Never performed it	Not Applicable	Not Applicable	Not Applicable	Not Applicable	Not Applicable	Monthly	Never	No	No	No	No	Yes	No	No	No	No	Yes	Yes	Yes	No	No	Yes
41	Egypt	Graduate	Yes	Lawyer	Married	Yes	All men	no	yes	25	No	No	Never performed it	Never performed it	Never performed it	Not Applicable	Not Applicable	Not Applicable	Not Applicable	Not Applicable	When a lump is suspected	Never	No	No	No	No	No	No	No	No	No	Yes	No	No	Yes	No	Yes
41	India	High-school	Yes	Estimation	Married	Yes	Family members	no	yes	40	No	No	Never performed it	Never performed it	Never performed it	Not Applicable	Not Applicable	Not Applicable	Not Applicable	Not Applicable	I don’t know	Never	No	No	No	No	No	No	No	No	No	No	No	Yes	Yes	No	No
41	India	Graduate	Yes	Medical Records Teamleader	Married	Yes	All men	yes	yes	25	No	No	Never performed it	Never performed it	Never performed it	Not Applicable	Not Applicable	Not Applicable	Not Applicable	Not Applicable	Annually	Never	No	No	No	No	No	No	No	No	No	No	Yes	Yes	No	No	No
41	Pakistan	Post Graduate and above	Yes	Manager	Married	Yes	All men	yes	yes	30	Yes	Yes	Once in a year	Morning	Good	Yes	No	Yes	Yes	Yes	Annually	A year ago	Yes	Yes	Yes	Yes	No	Yes	Yes	Yes	Yes	No	No	No	No	Yes	Yes
42	India	Post Graduate and above	Yes	Sales Manager	Married	Yes	All men	yes	yes	30	No	No	Never performed it	Never performed it	Never performed it	Not Applicable	Not Applicable	Not Applicable	Not Applicable	Yes	When a lump is suspected	Never	No	No	No	No	No	No	No	No	No	No	No	Yes	No	No	No
42	India	Graduate	Yes	Lab-technician	Married	Yes	All men	yes	yes	15	No	No	Never performed it	Never performed it	Never performed it	Not Applicable	Not Applicable	Not Applicable	Not Applicable	Not Applicable	Monthly	Never	No	No	No	No	No	No	No	No	No	No	Yes	Yes	No	No	No
42	Pakistan	Post Graduate and above	Yes	Aeronatical engineer	Married	Yes	Everybody	yes	yes	15	Yes	Yes	Every month	Morning	Excellent	Not Applicable	No	Yes	No	No	Monthly	few days ago	No	No	No	No	No	No	No	No	No	No	Yes	Yes	No	No	No
43	India	High-school	Yes	PRO	Married	Yes	All men	yes	yes	35	Yes	Yes	Every month	Morning	Very good	Yes	Yes	Yes	Yes	No	Monthly	One month	No	Yes	Yes	No	No	No	No	No	No	Yes	No	No	Yes	No	No
43	India	Post Graduate and above	Yes	Hse manager	Married	Yes	All men	yes	yes	26	No	No	Never performed it	Never performed it	Never performed it	Not Applicable	Not Applicable	Not Applicable	Not Applicable	Not Applicable	I don’t know	Never	No	No	No	No	No	No	No	No	No	No	No	No	No	No	No
43	India	Graduate	Yes	Sales executives	Married	Yes	All men	yes	yes	45	No	No	Never performed it	Never performed it	Never performed it	No	Not Applicable	Not Applicable	No	No	Monthly	Never	No	No	No	No	No	No	No	No	No	No	No	No	No	No	No
43	India	Post Graduate	Yes	Officer	Married	Yes	Male students	yes	yes	20	Yes	No	I don’t know	Morning	Good	No	No	Yes	Yes	Yes	Weekly	One month	Yes	No	Yes	No	Yes	No	Yes	Yes	Yes	Yes	No	No	Yes	Yes	No
43	Syria	Graduate	Yes	Engineer	Married	Yes	Male students	yes	yes	36	Yes	No	Every month	Evening	Very good	No	Yes	Yes	No	No	Annually	One month	No	No	No	No	No	No	No	No	No	No	No	Yes	No	No	No
44	Egypt	Graduate	Yes	Legal Advisor	Married	Yes	All men	yes	yes	40	Yes	Yes	Once in a year	Night	Excellent	Yes	Yes	Yes	No	No	Monthly	Months ago	Yes	No	Yes	No	Yes	No	No	Yes	No	No	Yes	Yes	Yes	No	No
45	India	Graduate	Yes	Sales senior executive	Married	Yes	All men	yes	yes	40	Yes	No	Every month	Morning	Good	No	Yes	Yes	No	No	Annually	One month	No	No	No	No	No	No	No	No	No	No	Yes	Yes	No	No	No
46	Bahrain	Graduate	Yes	Sales manager	Married	Yes	All men	yes	yes	25	Yes	No	I don’t know	Evening	Fair	No	No	No	No	No	When a lump is suspected	Months ago	Yes	No	Yes	Yes	Yes	Yes	Yes	Yes	Yes	No	No	Yes	No	No	No
46	United Arab Emirates	Graduate	Yes		Married	Yes	All men	yes	yes	25	Yes	No	Every month	Morning	Fair	No	Yes	No	No	No	Monthly	One month	Yes	No	Yes	Yes	Yes	Yes	Yes	Yes	Yes	No	Yes	Yes	No	No	No
48	India	Graduate	Yes		Married	Yes	All men	yes	yes	21	No	No	I don’t know	Morning	Very good	Yes	Yes	Yes	No	No	I don’t know	A year ago	Yes	Yes	Yes	Yes	Yes	Yes	Yes	Yes	Yes	Yes	Yes	Yes	Yes	Yes	Yes
49	India	Post Graduate and above	Yes	Sales Manager-Medical supply	Married	Yes	All men	yes	yes	25	No	No	Never performed it	Never performed it	Never performed it	Not Applicable	Not Applicable	Not Applicable	Not Applicable	Not Applicable	Annually	Never	No	No	No	No	No	No	No	No	No	No	No	Yes	No	No	No
49	Pakistan	Graduate	Yes	Business	Married	Yes	All men	yes	yes	35	No	No	Never performed it	Never performed it	Never performed it	Not Applicable	Not Applicable	Not Applicable	Not Applicable	Not Applicable	Annually	Never	No	No	No	No	No	No	No	No	No	No	No	Yes	No	Yes	No
50	Iraq	Post Graduate	Yes	Assistant professor	Married	Yes	All men	yes	yes	15	Yes	Yes	Every week	Morning	Good	Yes	Yes	Yes	No	No	Weekly	Weeks ago	Yes	No	Yes	Yes	Yes	No	No	Yes	Yes	Yes	Yes	Yes	Yes	No	No
50	Iraq	Post Graduate	Yes	Assistant Professor	Married	Yes	All men	yes	yes	15	Yes	Yes	Every week	Morning	Very good	No	Yes	Yes	No	No	Weekly	Weeks ago	No	No	Yes	Yes	Yes	Yes	No	No	Yes	No	Yes	No	No	No	No
51	India	Graduate	Yes	Associate Wngineer	Married	Yes	All men	yes	yes	40	Yes	No	Once in a year	Morning	Good	No	No	Yes	No	Not Applicable	Annually	A year ago	No	No	No	No	No	No	No	No	No	No	Yes	Yes	No	No	No
52	Egypt	High-school	Yes		Married	Yes	Health workers	yes	yes	25	No	No	Once in a year	Never performed it	Never performed it	Yes	No	Not Applicable	Yes	Yes	Annually	Never	No	No	No	No	No	No	No	No	No	No	Yes	Yes	No	Yes	No
52	India	Post Graduate	Yes	Sales manager	Married	Yes	Male students	yes	yes	40	No	No	I don’t know	Night	Poor	Not Applicable	Not Applicable	Not Applicable	No	No	Annually	Never	No	No	No	No	No	No	No	No	No	No	Yes	Yes	No	No	Yes
56	India	Post Graduate and above	Yes	Manager	Married	Yes	All men	yes	yes	50	Yes	Yes	Every month	Morning	Good	No	Not Applicable	No	No	No	I don’t know	Never	Yes	No	Yes	Yes	Yes	Yes	No	Yes	Yes	Yes	Yes	Yes	No	Yes	No
56	Jamaica	Post Graduate and above	No	NA	Married	Yes	All men	yes	yes	Early 20s	No	No	Every month	Evening	Fair	Yes	Yes	Yes	No	Yes	Monthly	Never	Yes	Yes	Yes	Yes	Yes	Yes	Yes	Yes	Yes	No	Yes	Yes	No	Yes	No
57	India	Graduate and above	Yes	Faculty	Married	Yes	All men	yes	yes	40	No	No	I don’t know	Night	Never performed it	No	No	No	No	No	I don’t know	Never	No	No	No	No	No	No	No	No	No	No	No	No	No	No	No
60	India	Post Graduate and above	Yes	Marketing manager	Married	Yes	All men	yes	yes	20	Yes	No	Once in a year	Evening	Fair	No	No	No	Yes	No	Annually	A year ago	No	No	Yes	Yes	Yes	No	No	Yes	Yes	No	No	Yes	No	Yes	Yes
62	Pakistan	Graduate	No		Divorced	Yes	Everybody	yes	yes	30	Yes	Yes	Once in a year	Evening	Good	No	Yes	Yes	No	No	Annually	Months ago	No	Yes	Yes	Yes	Yes	No	No	Yes	Yes	No	Yes	Yes	No	No	No
69	Brazil	Graduate	No		Divorced	Yes	All men	no	no	70	Yes	Yes	Every week	Evening	Very good	Yes	No	No	Not Applicable	No	Weekly	Months ago	Yes	No	No	No	Yes	No	No	No	Yes	No	No	Yes	No	Yes	Yes
69	India	Post Graduate and above	No		Married	Yes	All men	yes	yes	10	Yes	No	Every month	Morning	Fair	No	Yes	Yes	No	No	Monthly	1 week	No	No	No	No	No	No	No	No	No	No	Yes	Yes	No	Yes	No
20	Bangladesh	High-school	Yes	Business	Single	No	NA	NA	NA	NA	NA	NA	NA	NA	NA	NA	NA	NA	NA	NA	NA	NA	NA	NA	NA	NA	NA	NA	NA	NA	NA	NA	NA	NA	NA	NA	NA
20	Belgium	Under-graduate	No		Single	No	NA	NA	NA	NA	NA	NA	NA	NA	NA	NA	NA	NA	NA	NA	NA	NA	NA	NA	NA	NA	NA	NA	NA	NA	NA	NA	NA	NA	NA	NA	NA
20	Canada	Under-graduate	No		Single	No	NA	NA	NA	NA	NA	NA	NA	NA	NA	NA	NA	NA	NA	NA	NA	NA	NA	NA	NA	NA	NA	NA	NA	NA	NA	NA	NA	NA	NA	NA	NA
20	Canada	Under-graduate	No	tutor	Single	No	NA	NA	NA	NA	NA	NA	NA	NA	NA	NA	NA	NA	NA	NA	NA	NA	NA	NA	NA	NA	NA	NA	NA	NA	NA	NA	NA	NA	NA	NA	NA
20	Egypt	Under-graduate	No		Single	No	NA	NA	NA	NA	NA	NA	NA	NA	NA	NA	NA	NA	NA	NA	NA	NA	NA	NA	NA	NA	NA	NA	NA	NA	NA	NA	NA	NA	NA	NA	NA
20	Egypt	Under-graduate	No		Single	No	NA	NA	NA	NA	NA	NA	NA	NA	NA	NA	NA	NA	NA	NA	NA	NA	NA	NA	NA	NA	NA	NA	NA	NA	NA	NA	NA	NA	NA	NA	NA
20	Egypt	Under-graduate	No		Single	No	NA	NA	NA	NA	NA	NA	NA	NA	NA	NA	NA	NA	NA	NA	NA	NA	NA	NA	NA	NA	NA	NA	NA	NA	NA	NA	NA	NA	NA	NA	NA
20	India	Under-graduate	No		Single	No	NA	NA	NA	NA	NA	NA	NA	NA	NA	NA	NA	NA	NA	NA	NA	NA	NA	NA	NA	NA	NA	NA	NA	NA	NA	NA	NA	NA	NA	NA	NA
20	India	Under-graduate	No		Single	No	NA	NA	NA	NA	NA	NA	NA	NA	NA	NA	NA	NA	NA	NA	NA	NA	NA	NA	NA	NA	NA	NA	NA	NA	NA	NA	NA	NA	NA	NA	NA
20	India	Under-graduate	No		Single	No	NA	NA	NA	NA	NA	NA	NA	NA	NA	NA	NA	NA	NA	NA	NA	NA	NA	NA	NA	NA	NA	NA	NA	NA	NA	NA	NA	NA	NA	NA	NA
20	India	Under-graduate	No		Single	No	NA	NA	NA	NA	NA	NA	NA	NA	NA	NA	NA	NA	NA	NA	NA	NA	NA	NA	NA	NA	NA	NA	NA	NA	NA	NA	NA	NA	NA	NA	NA
20	India	Under-graduate	No		Single	No	NA	NA	NA	NA	NA	NA	NA	NA	NA	NA	NA	NA	NA	NA	NA	NA	NA	NA	NA	NA	NA	NA	NA	NA	NA	NA	NA	NA	NA	NA	NA
20	India	Under-graduate	No		Single	No	NA	NA	NA	NA	NA	NA	NA	NA	NA	NA	NA	NA	NA	NA	NA	NA	NA	NA	NA	NA	NA	NA	NA	NA	NA	NA	NA	NA	NA	NA	NA
20	India	Under-graduate	No		Single	No	NA	NA	NA	NA	NA	NA	NA	NA	NA	NA	NA	NA	NA	NA	NA	NA	NA	NA	NA	NA	NA	NA	NA	NA	NA	NA	NA	NA	NA	NA	NA
20	India	Graduate	No		Single	No	NA	NA	NA	NA	NA	NA	NA	NA	NA	NA	NA	NA	NA	NA	NA	NA	NA	NA	NA	NA	NA	NA	NA	NA	NA	NA	NA	NA	NA	NA	NA
20	India	Graduate	No		Single	No	NA	NA	NA	NA	NA	NA	NA	NA	NA	NA	NA	NA	NA	NA	NA	NA	NA	NA	NA	NA	NA	NA	NA	NA	NA	NA	NA	NA	NA	NA	NA
20	India	Under-graduate	No		Single	No	NA	NA	NA	NA	NA	NA	NA	NA	NA	NA	NA	NA	NA	NA	NA	NA	NA	NA	NA	NA	NA	NA	NA	NA	NA	NA	NA	NA	NA	NA	NA
20	India	Under-graduate	No		Single	No	NA	NA	NA	NA	NA	NA	NA	NA	NA	NA	NA	NA	NA	NA	NA	NA	NA	NA	NA	NA	NA	NA	NA	NA	NA	NA	NA	NA	NA	NA	NA
20	India	Under-graduate	No		Single	No	NA	NA	NA	NA	NA	NA	NA	NA	NA	NA	NA	NA	NA	NA	NA	NA	NA	NA	NA	NA	NA	NA	NA	NA	NA	NA	NA	NA	NA	NA	NA
20	India	Under-graduate	No		Single	No	NA	NA	NA	NA	NA	NA	NA	NA	NA	NA	NA	NA	NA	NA	NA	NA	NA	NA	NA	NA	NA	NA	NA	NA	NA	NA	NA	NA	NA	NA	NA
20	India	Under-graduate	No		Single	No	NA	NA	NA	NA	NA	NA	NA	NA	NA	NA	NA	NA	NA	NA	NA	NA	NA	NA	NA	NA	NA	NA	NA	NA	NA	NA	NA	NA	NA	NA	NA
20	Iraq	Under-graduate	No		Single	No	NA	NA	NA	NA	NA	NA	NA	NA	NA	NA	NA	NA	NA	NA	NA	NA	NA	NA	NA	NA	NA	NA	NA	NA	NA	NA	NA	NA	NA	NA	NA
20	Iraq	Under-graduate	No		Single	No	NA	NA	NA	NA	NA	NA	NA	NA	NA	NA	NA	NA	NA	NA	NA	NA	NA	NA	NA	NA	NA	NA	NA	NA	NA	NA	NA	NA	NA	NA	NA
20	Iraq	Under-graduate	No		Single	No	NA	NA	NA	NA	NA	NA	NA	NA	NA	NA	NA	NA	NA	NA	NA	NA	NA	NA	NA	NA	NA	NA	NA	NA	NA	NA	NA	NA	NA	NA	NA
20	Israel	Under-graduate	No		Single	No	NA	NA	NA	NA	NA	NA	NA	NA	NA	NA	NA	NA	NA	NA	NA	NA	NA	NA	NA	NA	NA	NA	NA	NA	NA	NA	NA	NA	NA	NA	NA
20	Jordan	Under-graduate	No		Single	No	NA	NA	NA	NA	NA	NA	NA	NA	NA	NA	NA	NA	NA	NA	NA	NA	NA	NA	NA	NA	NA	NA	NA	NA	NA	NA	NA	NA	NA	NA	NA
20	Jordan	Under-graduate	No		Single	No	NA	NA	NA	NA	NA	NA	NA	NA	NA	NA	NA	NA	NA	NA	NA	NA	NA	NA	NA	NA	NA	NA	NA	NA	NA	NA	NA	NA	NA	NA	NA
20	Kuwait	Under-graduate	No		Single	No	NA	NA	NA	NA	NA	NA	NA	NA	NA	NA	NA	NA	NA	NA	NA	NA	NA	NA	NA	NA	NA	NA	NA	NA	NA	NA	NA	NA	NA	NA	NA
20	Pakistan	Under-graduate	No		Single	No	NA	NA	NA	NA	NA	NA	NA	NA	NA	NA	NA	NA	NA	NA	NA	NA	NA	NA	NA	NA	NA	NA	NA	NA	NA	NA	NA	NA	NA	NA	NA
20	Somalia	Under-graduate	No		Single	No	NA	NA	NA	NA	NA	NA	NA	NA	NA	NA	NA	NA	NA	NA	NA	NA	NA	NA	NA	NA	NA	NA	NA	NA	NA	NA	NA	NA	NA	NA	NA
20	Sudan	Under-graduate	No		Single	No	NA	NA	NA	NA	NA	NA	NA	NA	NA	NA	NA	NA	NA	NA	NA	NA	NA	NA	NA	NA	NA	NA	NA	NA	NA	NA	NA	NA	NA	NA	NA
20	Syria	Under-graduate	No		Single	No	NA	NA	NA	NA	NA	NA	NA	NA	NA	NA	NA	NA	NA	NA	NA	NA	NA	NA	NA	NA	NA	NA	NA	NA	NA	NA	NA	NA	NA	NA	NA
20	United Arab Emirates	Under-graduate	No		Single	No	NA	NA	NA	NA	NA	NA	NA	NA	NA	NA	NA	NA	NA	NA	NA	NA	NA	NA	NA	NA	NA	NA	NA	NA	NA	NA	NA	NA	NA	NA	NA
20	United Arab Emirates	Under-graduate	No		Single	No	NA	NA	NA	NA	NA	NA	NA	NA	NA	NA	NA	NA	NA	NA	NA	NA	NA	NA	NA	NA	NA	NA	NA	NA	NA	NA	NA	NA	NA	NA	NA
20	Yemen	High-school	No		Single	No	NA	NA	NA	NA	NA	NA	NA	NA	NA	NA	NA	NA	NA	NA	NA	NA	NA	NA	NA	NA	NA	NA	NA	NA	NA	NA	NA	NA	NA	NA	NA
21	Austria	Under-graduate	No		Single	No	NA	NA	NA	NA	NA	NA	NA	NA	NA	NA	NA	NA	NA	NA	NA	NA	NA	NA	NA	NA	NA	NA	NA	NA	NA	NA	NA	NA	NA	NA	NA
21	Canada	Under-graduate	No		Single	No	NA	NA	NA	NA	NA	NA	NA	NA	NA	NA	NA	NA	NA	NA	NA	NA	NA	NA	NA	NA	NA	NA	NA	NA	NA	NA	NA	NA	NA	NA	NA
21	India	Under-graduate	No		Single	No	NA	NA	NA	NA	NA	NA	NA	NA	NA	NA	NA	NA	NA	NA	NA	NA	NA	NA	NA	NA	NA	NA	NA	NA	NA	NA	NA	NA	NA	NA	NA
21	India	High-school	No		Single	No	NA	NA	NA	NA	NA	NA	NA	NA	NA	NA	NA	NA	NA	NA	NA	NA	NA	NA	NA	NA	NA	NA	NA	NA	NA	NA	NA	NA	NA	NA	NA
21	India	Under-graduate	No		Single	No	NA	NA	NA	NA	NA	NA	NA	NA	NA	NA	NA	NA	NA	NA	NA	NA	NA	NA	NA	NA	NA	NA	NA	NA	NA	NA	NA	NA	NA	NA	NA
21	India	Under-graduate	No		Single	No	NA	NA	NA	NA	NA	NA	NA	NA	NA	NA	NA	NA	NA	NA	NA	NA	NA	NA	NA	NA	NA	NA	NA	NA	NA	NA	NA	NA	NA	NA	NA
21	India	Under-graduate	No		Single	No	NA	NA	NA	NA	NA	NA	NA	NA	NA	NA	NA	NA	NA	NA	NA	NA	NA	NA	NA	NA	NA	NA	NA	NA	NA	NA	NA	NA	NA	NA	NA
21	India	Under-graduate	No		Single	No	NA	NA	NA	NA	NA	NA	NA	NA	NA	NA	NA	NA	NA	NA	NA	NA	NA	NA	NA	NA	NA	NA	NA	NA	NA	NA	NA	NA	NA	NA	NA
21	Iran	Under-graduate	No		Single	No	NA	NA	NA	NA	NA	NA	NA	NA	NA	NA	NA	NA	NA	NA	NA	NA	NA	NA	NA	NA	NA	NA	NA	NA	NA	NA	NA	NA	NA	NA	NA
21	Iraq	Under-graduate	No		Single	No	NA	NA	NA	NA	NA	NA	NA	NA	NA	NA	NA	NA	NA	NA	NA	NA	NA	NA	NA	NA	NA	NA	NA	NA	NA	NA	NA	NA	NA	NA	NA
21	Pakistan	Under-graduate	No		Single	No	NA	NA	NA	NA	NA	NA	NA	NA	NA	NA	NA	NA	NA	NA	NA	NA	NA	NA	NA	NA	NA	NA	NA	NA	NA	NA	NA	NA	NA	NA	NA
21	Pakistan	Under-graduate	Yes	No	Single	No	NA	NA	NA	NA	NA	NA	NA	NA	NA	NA	NA	NA	NA	NA	NA	NA	NA	NA	NA	NA	NA	NA	NA	NA	NA	NA	NA	NA	NA	NA	NA
21	Syria	Graduate	No		Single	No	NA	NA	NA	NA	NA	NA	NA	NA	NA	NA	NA	NA	NA	NA	NA	NA	NA	NA	NA	NA	NA	NA	NA	NA	NA	NA	NA	NA	NA	NA	NA
21	Uganda	Graduate	No	NA	Single	No	NA	NA	NA	NA	NA	NA	NA	NA	NA	NA	NA	NA	NA	NA	NA	NA	NA	NA	NA	NA	NA	NA	NA	NA	NA	NA	NA	NA	NA	NA	NA
21	United Arab Emirates	Under-graduate	No		Single	No	NA	NA	NA	NA	NA	NA	NA	NA	NA	NA	NA	NA	NA	NA	NA	NA	NA	NA	NA	NA	NA	NA	NA	NA	NA	NA	NA	NA	NA	NA	NA
21	United Arab Emirates	Under-graduate	No		Single	No	NA	NA	NA	NA	NA	NA	NA	NA	NA	NA	NA	NA	NA	NA	NA	NA	NA	NA	NA	NA	NA	NA	NA	NA	NA	NA	NA	NA	NA	NA	NA
21	Yemen	Under-graduate	No		Single	No	NA	NA	NA	NA	NA	NA	NA	NA	NA	NA	NA	NA	NA	NA	NA	NA	NA	NA	NA	NA	NA	NA	NA	NA	NA	NA	NA	NA	NA	NA	NA
21	Zimbabwe	Graduate	Yes	Pet groomer	Single	No	NA	NA	NA	NA	NA	NA	NA	NA	NA	NA	NA	NA	NA	NA	NA	NA	NA	NA	NA	NA	NA	NA	NA	NA	NA	NA	NA	NA	NA	NA	NA
22	Bahrain	Under-graduate	No		Single	No	NA	NA	NA	NA	NA	NA	NA	NA	NA	NA	NA	NA	NA	NA	NA	NA	NA	NA	NA	NA	NA	NA	NA	NA	NA	NA	NA	NA	NA	NA	NA
22	Egypt	Under-graduate	No		Single	No	NA	NA	NA	NA	NA	NA	NA	NA	NA	NA	NA	NA	NA	NA	NA	NA	NA	NA	NA	NA	NA	NA	NA	NA	NA	NA	NA	NA	NA	NA	NA
22	India	Graduate	Yes	Genfocus Automation	Single	No	NA	NA	NA	NA	NA	NA	NA	NA	NA	NA	NA	NA	NA	NA	NA	NA	NA	NA	NA	NA	NA	NA	NA	NA	NA	NA	NA	NA	NA	NA	NA
22	India	Under-graduate	No		Single	No	NA	NA	NA	NA	NA	NA	NA	NA	NA	NA	NA	NA	NA	NA	NA	NA	NA	NA	NA	NA	NA	NA	NA	NA	NA	NA	NA	NA	NA	NA	NA
22	India	Under-graduate	No		Single	No	NA	NA	NA	NA	NA	NA	NA	NA	NA	NA	NA	NA	NA	NA	NA	NA	NA	NA	NA	NA	NA	NA	NA	NA	NA	NA	NA	NA	NA	NA	NA
22	India	Under-graduate	No		Single	No	NA	NA	NA	NA	NA	NA	NA	NA	NA	NA	NA	NA	NA	NA	NA	NA	NA	NA	NA	NA	NA	NA	NA	NA	NA	NA	NA	NA	NA	NA	NA
22	India	Under-graduate	No		Single	No	NA	NA	NA	NA	NA	NA	NA	NA	NA	NA	NA	NA	NA	NA	NA	NA	NA	NA	NA	NA	NA	NA	NA	NA	NA	NA	NA	NA	NA	NA	NA
22	India	Under-graduate	No		Single	No	NA	NA	NA	NA	NA	NA	NA	NA	NA	NA	NA	NA	NA	NA	NA	NA	NA	NA	NA	NA	NA	NA	NA	NA	NA	NA	NA	NA	NA	NA	NA
22	Iraq	Under-graduate	No		Single	No	NA	NA	NA	NA	NA	NA	NA	NA	NA	NA	NA	NA	NA	NA	NA	NA	NA	NA	NA	NA	NA	NA	NA	NA	NA	NA	NA	NA	NA	NA	NA
22	Oman	Under-graduate	No		Single	No	NA	NA	NA	NA	NA	NA	NA	NA	NA	NA	NA	NA	NA	NA	NA	NA	NA	NA	NA	NA	NA	NA	NA	NA	NA	NA	NA	NA	NA	NA	NA
22	Pakistan	Graduate	Yes	Store manager	Married	No	NA	NA	NA	NA	NA	NA	NA	NA	NA	NA	NA	NA	NA	NA	NA	NA	NA	NA	NA	NA	NA	NA	NA	NA	NA	NA	NA	NA	NA	NA	NA
22	Pakistan	High-school	Yes	Mill worker	Single	No	NA	NA	NA	NA	NA	NA	NA	NA	NA	NA	NA	NA	NA	NA	NA	NA	NA	NA	NA	NA	NA	NA	NA	NA	NA	NA	NA	NA	NA	NA	NA
22	Pakistan	Under-graduate	No		Single	No	NA	NA	NA	NA	NA	NA	NA	NA	NA	NA	NA	NA	NA	NA	NA	NA	NA	NA	NA	NA	NA	NA	NA	NA	NA	NA	NA	NA	NA	NA	NA
22	Sudan	Under-graduate	No		Single	No	NA	NA	NA	NA	NA	NA	NA	NA	NA	NA	NA	NA	NA	NA	NA	NA	NA	NA	NA	NA	NA	NA	NA	NA	NA	NA	NA	NA	NA	NA	NA
22	Sudan	Under-graduate	Yes	Free-Lancer	Single	No	NA	NA	NA	NA	NA	NA	NA	NA	NA	NA	NA	NA	NA	NA	NA	NA	NA	NA	NA	NA	NA	NA	NA	NA	NA	NA	NA	NA	NA	NA	NA
22	Sudan	High-school	No		Single	No	NA	NA	NA	NA	NA	NA	NA	NA	NA	NA	NA	NA	NA	NA	NA	NA	NA	NA	NA	NA	NA	NA	NA	NA	NA	NA	NA	NA	NA	NA	NA
22	Syria	Under-graduate	No		Single	No	NA	NA	NA	NA	NA	NA	NA	NA	NA	NA	NA	NA	NA	NA	NA	NA	NA	NA	NA	NA	NA	NA	NA	NA	NA	NA	NA	NA	NA	NA	NA
23	India	Graduate	Yes	Gen focus Automation	Single	No	NA	NA	NA	NA	NA	NA	NA	NA	NA	NA	NA	NA	NA	NA	NA	NA	NA	NA	NA	NA	NA	NA	NA	NA	NA	NA	NA	NA	NA	NA	NA
23	India	Graduate	Yes	GenAutomation Staff	Single	No	NA	NA	NA	NA	NA	NA	NA	NA	NA	NA	NA	NA	NA	NA	NA	NA	NA	NA	NA	NA	NA	NA	NA	NA	NA	NA	NA	NA	NA	NA	NA
23	India	Under-graduate	Yes		Single	No	NA	NA	NA	NA	NA	NA	NA	NA	NA	NA	NA	NA	NA	NA	NA	NA	NA	NA	NA	NA	NA	NA	NA	NA	NA	NA	NA	NA	NA	NA	NA
23	India	Under-graduate	No		Single	No	NA	NA	NA	NA	NA	NA	NA	NA	NA	NA	NA	NA	NA	NA	NA	NA	NA	NA	NA	NA	NA	NA	NA	NA	NA	NA	NA	NA	NA	NA	NA
23	India	Graduate	Yes	Bus supervisor	Single	No	NA	NA	NA	NA	NA	NA	NA	NA	NA	NA	NA	NA	NA	NA	NA	NA	NA	NA	NA	NA	NA	NA	NA	NA	NA	NA	NA	NA	NA	NA	NA
23	India	Graduate	Yes	DHP STAFF	Single	No	NA	NA	NA	NA	NA	NA	NA	NA	NA	NA	NA	NA	NA	NA	NA	NA	NA	NA	NA	NA	NA	NA	NA	NA	NA	NA	NA	NA	NA	NA	NA
23	India	Under-graduate	No		Single	No	NA	NA	NA	NA	NA	NA	NA	NA	NA	NA	NA	NA	NA	NA	NA	NA	NA	NA	NA	NA	NA	NA	NA	NA	NA	NA	NA	NA	NA	NA	NA
23	India	High-school	Yes	TUH HOUSE CLEANING	Single	No	NA	NA	NA	NA	NA	NA	NA	NA	NA	NA	NA	NA	NA	NA	NA	NA	NA	NA	NA	NA	NA	NA	NA	NA	NA	NA	NA	NA	NA	NA	NA
23	Jordan	Under-graduate	No		Single	No	NA	NA	NA	NA	NA	NA	NA	NA	NA	NA	NA	NA	NA	NA	NA	NA	NA	NA	NA	NA	NA	NA	NA	NA	NA	NA	NA	NA	NA	NA	NA
23	Lebanon	High-school	Yes	Customer service in Airport	Single	No	NA	NA	NA	NA	NA	NA	NA	NA	NA	NA	NA	NA	NA	NA	NA	NA	NA	NA	NA	NA	NA	NA	NA	NA	NA	NA	NA	NA	NA	NA	NA
23	Pakistan	High-school	Yes	Caster	Single	No	NA	NA	NA	NA	NA	NA	NA	NA	NA	NA	NA	NA	NA	NA	NA	NA	NA	NA	NA	NA	NA	NA	NA	NA	NA	NA	NA	NA	NA	NA	NA
23	Pakistan	Under-graduate	Yes	Culinary show	Widowed	No	NA	NA	NA	NA	NA	NA	NA	NA	NA	NA	NA	NA	NA	NA	NA	NA	NA	NA	NA	NA	NA	NA	NA	NA	NA	NA	NA	NA	NA	NA	NA
23	Pakistan	Under-graduate	No		Single	No	NA	NA	NA	NA	NA	NA	NA	NA	NA	NA	NA	NA	NA	NA	NA	NA	NA	NA	NA	NA	NA	NA	NA	NA	NA	NA	NA	NA	NA	NA	NA
23	Palestine State	Under-graduate	No		Single	No	NA	NA	NA	NA	NA	NA	NA	NA	NA	NA	NA	NA	NA	NA	NA	NA	NA	NA	NA	NA	NA	NA	NA	NA	NA	NA	NA	NA	NA	NA	NA
23	Saudi Arabia	Graduate	Yes	Intern at TUH	Single	No	NA	NA	NA	NA	NA	NA	NA	NA	NA	NA	NA	NA	NA	NA	NA	NA	NA	NA	NA	NA	NA	NA	NA	NA	NA	NA	NA	NA	NA	NA	NA
23	United Arab Emirates	Under-graduate	No		Single	No	NA	NA	NA	NA	NA	NA	NA	NA	NA	NA	NA	NA	NA	NA	NA	NA	NA	NA	NA	NA	NA	NA	NA	NA	NA	NA	NA	NA	NA	NA	NA
23	United Arab Emirates	Under-graduate	No		Single	No	NA	NA	NA	NA	NA	NA	NA	NA	NA	NA	NA	NA	NA	NA	NA	NA	NA	NA	NA	NA	NA	NA	NA	NA	NA	NA	NA	NA	NA	NA	NA
24	Afghanistan	High-school	Yes	Owner of a shop	Married	No	NA	NA	NA	NA	NA	NA	NA	NA	NA	NA	NA	NA	NA	NA	NA	NA	NA	NA	NA	NA	NA	NA	NA	NA	NA	NA	NA	NA	NA	NA	NA
24	Egypt	Under-graduate	No		Single	No	NA	NA	NA	NA	NA	NA	NA	NA	NA	NA	NA	NA	NA	NA	NA	NA	NA	NA	NA	NA	NA	NA	NA	NA	NA	NA	NA	NA	NA	NA	NA
24	India	Under-graduate	Yes	Cashier	Single	No	NA	NA	NA	NA	NA	NA	NA	NA	NA	NA	NA	NA	NA	NA	NA	NA	NA	NA	NA	NA	NA	NA	NA	NA	NA	NA	NA	NA	NA	NA	NA
24	India	Under-graduate	Yes	Web developer	Single	No	NA	NA	NA	NA	NA	NA	NA	NA	NA	NA	NA	NA	NA	NA	NA	NA	NA	NA	NA	NA	NA	NA	NA	NA	NA	NA	NA	NA	NA	NA	NA
24	India	Under-graduate	No		Single	No	NA	NA	NA	NA	NA	NA	NA	NA	NA	NA	NA	NA	NA	NA	NA	NA	NA	NA	NA	NA	NA	NA	NA	NA	NA	NA	NA	NA	NA	NA	NA
24	India	Under-graduate	No		Single	No	NA	NA	NA	NA	NA	NA	NA	NA	NA	NA	NA	NA	NA	NA	NA	NA	NA	NA	NA	NA	NA	NA	NA	NA	NA	NA	NA	NA	NA	NA	NA
24	Mauritius	Under-graduate	No		Single	No	NA	NA	NA	NA	NA	NA	NA	NA	NA	NA	NA	NA	NA	NA	NA	NA	NA	NA	NA	NA	NA	NA	NA	NA	NA	NA	NA	NA	NA	NA	NA
24	Sudan	Under-graduate	Yes	Backend operation	Single	No	NA	NA	NA	NA	NA	NA	NA	NA	NA	NA	NA	NA	NA	NA	NA	NA	NA	NA	NA	NA	NA	NA	NA	NA	NA	NA	NA	NA	NA	NA	NA
24	Syria	Under-graduate	No		Single	No	NA	NA	NA	NA	NA	NA	NA	NA	NA	NA	NA	NA	NA	NA	NA	NA	NA	NA	NA	NA	NA	NA	NA	NA	NA	NA	NA	NA	NA	NA	NA
24	United Arab Emirates	Under-graduate	No		Single	No	NA	NA	NA	NA	NA	NA	NA	NA	NA	NA	NA	NA	NA	NA	NA	NA	NA	NA	NA	NA	NA	NA	NA	NA	NA	NA	NA	NA	NA	NA	NA
25	Ethiopia	Graduate	Yes	Office	Single	No	NA	NA	NA	NA	NA	NA	NA	NA	NA	NA	NA	NA	NA	NA	NA	NA	NA	NA	NA	NA	NA	NA	NA	NA	NA	NA	NA	NA	NA	NA	NA
25	India	Post Graduate and above	Yes	Genfocus Automation staff	Single	No	NA	NA	NA	NA	NA	NA	NA	NA	NA	NA	NA	NA	NA	NA	NA	NA	NA	NA	NA	NA	NA	NA	NA	NA	NA	NA	NA	NA	NA	NA	NA
25	India	High-school	Yes	Cashier	Single	No	NA	NA	NA	NA	NA	NA	NA	NA	NA	NA	NA	NA	NA	NA	NA	NA	NA	NA	NA	NA	NA	NA	NA	NA	NA	NA	NA	NA	NA	NA	NA
25	India	Graduate	Yes	DHP staff	Single	No	NA	NA	NA	NA	NA	NA	NA	NA	NA	NA	NA	NA	NA	NA	NA	NA	NA	NA	NA	NA	NA	NA	NA	NA	NA	NA	NA	NA	NA	NA	NA
25	India	Graduate	No		Single	No	NA	NA	NA	NA	NA	NA	NA	NA	NA	NA	NA	NA	NA	NA	NA	NA	NA	NA	NA	NA	NA	NA	NA	NA	NA	NA	NA	NA	NA	NA	NA
25	Pakistan	High-school	Yes	Talabat rider	Married	No	NA	NA	NA	NA	NA	NA	NA	NA	NA	NA	NA	NA	NA	NA	NA	NA	NA	NA	NA	NA	NA	NA	NA	NA	NA	NA	NA	NA	NA	NA	NA
25	Sri Lanka	High-school	Yes	Chef	Married	No	NA	NA	NA	NA	NA	NA	NA	NA	NA	NA	NA	NA	NA	NA	NA	NA	NA	NA	NA	NA	NA	NA	NA	NA	NA	NA	NA	NA	NA	NA	NA
25	Yemen	Graduate	Yes	In-Government	Married	No	NA	NA	NA	NA	NA	NA	NA	NA	NA	NA	NA	NA	NA	NA	NA	NA	NA	NA	NA	NA	NA	NA	NA	NA	NA	NA	NA	NA	NA	NA	NA
25	Yemen	Graduate	Yes	Emirates parking in-bound yard	Married	No	NA	NA	NA	NA	NA	NA	NA	NA	NA	NA	NA	NA	NA	NA	NA	NA	NA	NA	NA	NA	NA	NA	NA	NA	NA	NA	NA	NA	NA	NA	NA
26	Bangladesh	Graduate	Yes	Business	Married	No	NA	NA	NA	NA	NA	NA	NA	NA	NA	NA	NA	NA	NA	NA	NA	NA	NA	NA	NA	NA	NA	NA	NA	NA	NA	NA	NA	NA	NA	NA	NA
26	India	Graduate	Yes	Sales coordinator	Married	No	NA	NA	NA	NA	NA	NA	NA	NA	NA	NA	NA	NA	NA	NA	NA	NA	NA	NA	NA	NA	NA	NA	NA	NA	NA	NA	NA	NA	NA	NA	NA
26	India	Post Graduate and above	Yes	Aircraft Engineer	Single	No	NA	NA	NA	NA	NA	NA	NA	NA	NA	NA	NA	NA	NA	NA	NA	NA	NA	NA	NA	NA	NA	NA	NA	NA	NA	NA	NA	NA	NA	NA	NA
26	India	Graduate	Yes	It support	Single	No	NA	NA	NA	NA	NA	NA	NA	NA	NA	NA	NA	NA	NA	NA	NA	NA	NA	NA	NA	NA	NA	NA	NA	NA	NA	NA	NA	NA	NA	NA	NA
26	India	Graduate	Yes	Safety Engineer	Married	No	NA	NA	NA	NA	NA	NA	NA	NA	NA	NA	NA	NA	NA	NA	NA	NA	NA	NA	NA	NA	NA	NA	NA	NA	NA	NA	NA	NA	NA	NA	NA
26	India	Graduate	Yes	IT Manager	Married	No	NA	NA	NA	NA	NA	NA	NA	NA	NA	NA	NA	NA	NA	NA	NA	NA	NA	NA	NA	NA	NA	NA	NA	NA	NA	NA	NA	NA	NA	NA	NA
26	Pakistan	High-school	Yes	Own-Business	Married	No	NA	NA	NA	NA	NA	NA	NA	NA	NA	NA	NA	NA	NA	NA	NA	NA	NA	NA	NA	NA	NA	NA	NA	NA	NA	NA	NA	NA	NA	NA	NA
26	Pakistan	High-school	Yes	HR	Single	No	NA	NA	NA	NA	NA	NA	NA	NA	NA	NA	NA	NA	NA	NA	NA	NA	NA	NA	NA	NA	NA	NA	NA	NA	NA	NA	NA	NA	NA	NA	NA
26	Pakistan	High-school	Yes	HR	Single	No	NA	NA	NA	NA	NA	NA	NA	NA	NA	NA	NA	NA	NA	NA	NA	NA	NA	NA	NA	NA	NA	NA	NA	NA	NA	NA	NA	NA	NA	NA	NA
26	Pakistan	High-school	Yes	Electrician	Married	No	NA	NA	NA	NA	NA	NA	NA	NA	NA	NA	NA	NA	NA	NA	NA	NA	NA	NA	NA	NA	NA	NA	NA	NA	NA	NA	NA	NA	NA	NA	NA
27	Bangladesh	Graduate	No		Single	No	NA	NA	NA	NA	NA	NA	NA	NA	NA	NA	NA	NA	NA	NA	NA	NA	NA	NA	NA	NA	NA	NA	NA	NA	NA	NA	NA	NA	NA	NA	NA
27	Egypt	Graduate	Yes	Sales manager	Married	No	NA	NA	NA	NA	NA	NA	NA	NA	NA	NA	NA	NA	NA	NA	NA	NA	NA	NA	NA	NA	NA	NA	NA	NA	NA	NA	NA	NA	NA	NA	NA
27	Egypt	Post Graduate and above	No		Single	No	NA	NA	NA	NA	NA	NA	NA	NA	NA	NA	NA	NA	NA	NA	NA	NA	NA	NA	NA	NA	NA	NA	NA	NA	NA	NA	NA	NA	NA	NA	NA
27	Egypt	Post Graduate	No		Single	No	NA	NA	NA	NA	NA	NA	NA	NA	NA	NA	NA	NA	NA	NA	NA	NA	NA	NA	NA	NA	NA	NA	NA	NA	NA	NA	NA	NA	NA	NA	NA
27	India	High-school	Yes	GenAutomation staff	Single	No	NA	NA	NA	NA	NA	NA	NA	NA	NA	NA	NA	NA	NA	NA	NA	NA	NA	NA	NA	NA	NA	NA	NA	NA	NA	NA	NA	NA	NA	NA	NA
27	India	Graduate	Yes	Henautomation staff	Single	No	NA	NA	NA	NA	NA	NA	NA	NA	NA	NA	NA	NA	NA	NA	NA	NA	NA	NA	NA	NA	NA	NA	NA	NA	NA	NA	NA	NA	NA	NA	NA
27	India	Graduate	Yes	Genfocus Automation	Married	No	NA	NA	NA	NA	NA	NA	NA	NA	NA	NA	NA	NA	NA	NA	NA	NA	NA	NA	NA	NA	NA	NA	NA	NA	NA	NA	NA	NA	NA	NA	NA
27	India	Post Graduate and above	Yes	DHP staff	Married	No	NA	NA	NA	NA	NA	NA	NA	NA	NA	NA	NA	NA	NA	NA	NA	NA	NA	NA	NA	NA	NA	NA	NA	NA	NA	NA	NA	NA	NA	NA	NA
27	India	Graduate	Yes	Cashier	Married	No	NA	NA	NA	NA	NA	NA	NA	NA	NA	NA	NA	NA	NA	NA	NA	NA	NA	NA	NA	NA	NA	NA	NA	NA	NA	NA	NA	NA	NA	NA	NA
27	India	Under-graduate	Yes	Cardiac technology	Married	No	NA	NA	NA	NA	NA	NA	NA	NA	NA	NA	NA	NA	NA	NA	NA	NA	NA	NA	NA	NA	NA	NA	NA	NA	NA	NA	NA	NA	NA	NA	NA
27	India	Graduate	Yes	Accountant	Married	No	NA	NA	NA	NA	NA	NA	NA	NA	NA	NA	NA	NA	NA	NA	NA	NA	NA	NA	NA	NA	NA	NA	NA	NA	NA	NA	NA	NA	NA	NA	NA
27	India	Graduate	Yes	Engineer	Married	No	NA	NA	NA	NA	NA	NA	NA	NA	NA	NA	NA	NA	NA	NA	NA	NA	NA	NA	NA	NA	NA	NA	NA	NA	NA	NA	NA	NA	NA	NA	NA
27	Jordan	Post Graduate and above	No		Single	No	NA	NA	NA	NA	NA	NA	NA	NA	NA	NA	NA	NA	NA	NA	NA	NA	NA	NA	NA	NA	NA	NA	NA	NA	NA	NA	NA	NA	NA	NA	NA
27	Pakistan	Graduate	Yes	Business owner	Married	No	NA	NA	NA	NA	NA	NA	NA	NA	NA	NA	NA	NA	NA	NA	NA	NA	NA	NA	NA	NA	NA	NA	NA	NA	NA	NA	NA	NA	NA	NA	NA
27	Pakistan	High-school	No		Married	No	NA	NA	NA	NA	NA	NA	NA	NA	NA	NA	NA	NA	NA	NA	NA	NA	NA	NA	NA	NA	NA	NA	NA	NA	NA	NA	NA	NA	NA	NA	NA
27	Pakistan	Graduate	Yes	Software engineer	Single	No	NA	NA	NA	NA	NA	NA	NA	NA	NA	NA	NA	NA	NA	NA	NA	NA	NA	NA	NA	NA	NA	NA	NA	NA	NA	NA	NA	NA	NA	NA	NA
27	Philippines	Graduate	Yes		Married	No	NA	NA	NA	NA	NA	NA	NA	NA	NA	NA	NA	NA	NA	NA	NA	NA	NA	NA	NA	NA	NA	NA	NA	NA	NA	NA	NA	NA	NA	NA	NA
27	Sudan	Graduate	No		Single	No	NA	NA	NA	NA	NA	NA	NA	NA	NA	NA	NA	NA	NA	NA	NA	NA	NA	NA	NA	NA	NA	NA	NA	NA	NA	NA	NA	NA	NA	NA	NA
27	Sudan	Graduate	Yes	Security	Single	No	NA	NA	NA	NA	NA	NA	NA	NA	NA	NA	NA	NA	NA	NA	NA	NA	NA	NA	NA	NA	NA	NA	NA	NA	NA	NA	NA	NA	NA	NA	NA
27	Syria	High-school	Yes	Transport clerk	Married	No	NA	NA	NA	NA	NA	NA	NA	NA	NA	NA	NA	NA	NA	NA	NA	NA	NA	NA	NA	NA	NA	NA	NA	NA	NA	NA	NA	NA	NA	NA	NA
27	United Arab Emirates	High-school	Yes	Police	Married	No	NA	NA	NA	NA	NA	NA	NA	NA	NA	NA	NA	NA	NA	NA	NA	NA	NA	NA	NA	NA	NA	NA	NA	NA	NA	NA	NA	NA	NA	NA	NA
28	Bangladesh	Under-graduate	Yes	Driver	Married	No	NA	NA	NA	NA	NA	NA	NA	NA	NA	NA	NA	NA	NA	NA	NA	NA	NA	NA	NA	NA	NA	NA	NA	NA	NA	NA	NA	NA	NA	NA	NA
28	Bangladesh	Graduate	Yes	Office Manager	Single	No	NA	NA	NA	NA	NA	NA	NA	NA	NA	NA	NA	NA	NA	NA	NA	NA	NA	NA	NA	NA	NA	NA	NA	NA	NA	NA	NA	NA	NA	NA	NA
28	France	Graduate	Yes	Business	Married	No	NA	NA	NA	NA	NA	NA	NA	NA	NA	NA	NA	NA	NA	NA	NA	NA	NA	NA	NA	NA	NA	NA	NA	NA	NA	NA	NA	NA	NA	NA	NA
28	India	Post Graduate and above	Yes	Receptionist	Single	No	NA	NA	NA	NA	NA	NA	NA	NA	NA	NA	NA	NA	NA	NA	NA	NA	NA	NA	NA	NA	NA	NA	NA	NA	NA	NA	NA	NA	NA	NA	NA
28	India	Post Graduate and above	Yes	Thumaby Hosusekeeping	Married	No	NA	NA	NA	NA	NA	NA	NA	NA	NA	NA	NA	NA	NA	NA	NA	NA	NA	NA	NA	NA	NA	NA	NA	NA	NA	NA	NA	NA	NA	NA	NA
28	India	High-school	Yes	DPS driver	Single	No	NA	NA	NA	NA	NA	NA	NA	NA	NA	NA	NA	NA	NA	NA	NA	NA	NA	NA	NA	NA	NA	NA	NA	NA	NA	NA	NA	NA	NA	NA	NA
28	India	Graduate	Yes	Teacher	Married	No	NA	NA	NA	NA	NA	NA	NA	NA	NA	NA	NA	NA	NA	NA	NA	NA	NA	NA	NA	NA	NA	NA	NA	NA	NA	NA	NA	NA	NA	NA	NA
28	India	Graduate	Yes	Accountant	Married	No	NA	NA	NA	NA	NA	NA	NA	NA	NA	NA	NA	NA	NA	NA	NA	NA	NA	NA	NA	NA	NA	NA	NA	NA	NA	NA	NA	NA	NA	NA	NA
28	India	Graduate	Yes	Thumbay FC staff	Single	No	NA	NA	NA	NA	NA	NA	NA	NA	NA	NA	NA	NA	NA	NA	NA	NA	NA	NA	NA	NA	NA	NA	NA	NA	NA	NA	NA	NA	NA	NA	NA
28	India	Graduate	Yes		Married	No	NA	NA	NA	NA	NA	NA	NA	NA	NA	NA	NA	NA	NA	NA	NA	NA	NA	NA	NA	NA	NA	NA	NA	NA	NA	NA	NA	NA	NA	NA	NA
28	India	Graduate	Yes		Single	No	NA	NA	NA	NA	NA	NA	NA	NA	NA	NA	NA	NA	NA	NA	NA	NA	NA	NA	NA	NA	NA	NA	NA	NA	NA	NA	NA	NA	NA	NA	NA
28	India	Graduate	Yes	Employee in shop	Single	No	NA	NA	NA	NA	NA	NA	NA	NA	NA	NA	NA	NA	NA	NA	NA	NA	NA	NA	NA	NA	NA	NA	NA	NA	NA	NA	NA	NA	NA	NA	NA
28	India	Graduate	Yes	Enployed at shop	Single	No	NA	NA	NA	NA	NA	NA	NA	NA	NA	NA	NA	NA	NA	NA	NA	NA	NA	NA	NA	NA	NA	NA	NA	NA	NA	NA	NA	NA	NA	NA	NA
28	Jordan	Under-graduate	Yes	Mechanical engineering	Single	No	NA	NA	NA	NA	NA	NA	NA	NA	NA	NA	NA	NA	NA	NA	NA	NA	NA	NA	NA	NA	NA	NA	NA	NA	NA	NA	NA	NA	NA	NA	NA
28	Lebanon	Graduate	No		Single	No	NA	NA	NA	NA	NA	NA	NA	NA	NA	NA	NA	NA	NA	NA	NA	NA	NA	NA	NA	NA	NA	NA	NA	NA	NA	NA	NA	NA	NA	NA	NA
28	Nepal	Graduate	Yes	Sales	Single	No	NA	NA	NA	NA	NA	NA	NA	NA	NA	NA	NA	NA	NA	NA	NA	NA	NA	NA	NA	NA	NA	NA	NA	NA	NA	NA	NA	NA	NA	NA	NA
28	Pakistan	Graduate	Yes	Engineering	Single	No	NA	NA	NA	NA	NA	NA	NA	NA	NA	NA	NA	NA	NA	NA	NA	NA	NA	NA	NA	NA	NA	NA	NA	NA	NA	NA	NA	NA	NA	NA	NA
28	Pakistan	Graduate	Yes		Single	No	NA	NA	NA	NA	NA	NA	NA	NA	NA	NA	NA	NA	NA	NA	NA	NA	NA	NA	NA	NA	NA	NA	NA	NA	NA	NA	NA	NA	NA	NA	NA
28	Philippines	Graduate	Yes	Security	Married	No	NA	NA	NA	NA	NA	NA	NA	NA	NA	NA	NA	NA	NA	NA	NA	NA	NA	NA	NA	NA	NA	NA	NA	NA	NA	NA	NA	NA	NA	NA	NA
28	Sudan	Graduate	Yes	Customer service	Single	No	NA	NA	NA	NA	NA	NA	NA	NA	NA	NA	NA	NA	NA	NA	NA	NA	NA	NA	NA	NA	NA	NA	NA	NA	NA	NA	NA	NA	NA	NA	NA
28	Sudan	Graduate	Yes	Customer service	Single	No	NA	NA	NA	NA	NA	NA	NA	NA	NA	NA	NA	NA	NA	NA	NA	NA	NA	NA	NA	NA	NA	NA	NA	NA	NA	NA	NA	NA	NA	NA	NA
28	United Arab Emirates	High-school	Yes	Foot ball player	Married	No	NA	NA	NA	NA	NA	NA	NA	NA	NA	NA	NA	NA	NA	NA	NA	NA	NA	NA	NA	NA	NA	NA	NA	NA	NA	NA	NA	NA	NA	NA	NA
28	United Arab Emirates	High-school	Yes	PRO at sharjah airport	Single	No	NA	NA	NA	NA	NA	NA	NA	NA	NA	NA	NA	NA	NA	NA	NA	NA	NA	NA	NA	NA	NA	NA	NA	NA	NA	NA	NA	NA	NA	NA	NA
28	Yemen	High-school	Yes	Dubai police	Married	No	NA	NA	NA	NA	NA	NA	NA	NA	NA	NA	NA	NA	NA	NA	NA	NA	NA	NA	NA	NA	NA	NA	NA	NA	NA	NA	NA	NA	NA	NA	NA
28	Yemen	High-school	Yes	Dubai police	Married	No	NA	NA	NA	NA	NA	NA	NA	NA	NA	NA	NA	NA	NA	NA	NA	NA	NA	NA	NA	NA	NA	NA	NA	NA	NA	NA	NA	NA	NA	NA	NA
28	Yemen	High-school	Yes	Dubai police	Married	No	NA	NA	NA	NA	NA	NA	NA	NA	NA	NA	NA	NA	NA	NA	NA	NA	NA	NA	NA	NA	NA	NA	NA	NA	NA	NA	NA	NA	NA	NA	NA
29	Afghanistan	High-school	Yes	Driver	Single	No	NA	NA	NA	NA	NA	NA	NA	NA	NA	NA	NA	NA	NA	NA	NA	NA	NA	NA	NA	NA	NA	NA	NA	NA	NA	NA	NA	NA	NA	NA	NA
29	Bangladesh	Post Graduate and above	Yes	Own-Business	Married	No	NA	NA	NA	NA	NA	NA	NA	NA	NA	NA	NA	NA	NA	NA	NA	NA	NA	NA	NA	NA	NA	NA	NA	NA	NA	NA	NA	NA	NA	NA	NA
29	Egypt	Post Graduate and above	Yes	Marketing manager	Married	No	NA	NA	NA	NA	NA	NA	NA	NA	NA	NA	NA	NA	NA	NA	NA	NA	NA	NA	NA	NA	NA	NA	NA	NA	NA	NA	NA	NA	NA	NA	NA
29	Ethiopia	Graduate	Yes	Sales	Married	No	NA	NA	NA	NA	NA	NA	NA	NA	NA	NA	NA	NA	NA	NA	NA	NA	NA	NA	NA	NA	NA	NA	NA	NA	NA	NA	NA	NA	NA	NA	NA
29	India	Graduate	No		Single	No	NA	NA	NA	NA	NA	NA	NA	NA	NA	NA	NA	NA	NA	NA	NA	NA	NA	NA	NA	NA	NA	NA	NA	NA	NA	NA	NA	NA	NA	NA	NA
29	India	High-school	Yes	Home maker	Married	No	NA	NA	NA	NA	NA	NA	NA	NA	NA	NA	NA	NA	NA	NA	NA	NA	NA	NA	NA	NA	NA	NA	NA	NA	NA	NA	NA	NA	NA	NA	NA
29	India	Graduate	Yes	Indian International school staff	Married	No	NA	NA	NA	NA	NA	NA	NA	NA	NA	NA	NA	NA	NA	NA	NA	NA	NA	NA	NA	NA	NA	NA	NA	NA	NA	NA	NA	NA	NA	NA	NA
29	India	Graduate	Yes	Sore in charge	Single	No	NA	NA	NA	NA	NA	NA	NA	NA	NA	NA	NA	NA	NA	NA	NA	NA	NA	NA	NA	NA	NA	NA	NA	NA	NA	NA	NA	NA	NA	NA	NA
29	India	Post Graduate and above	Yes	Manager	Married	No	NA	NA	NA	NA	NA	NA	NA	NA	NA	NA	NA	NA	NA	NA	NA	NA	NA	NA	NA	NA	NA	NA	NA	NA	NA	NA	NA	NA	NA	NA	NA
29	India	Graduate	Yes	Accountant	Married	No	NA	NA	NA	NA	NA	NA	NA	NA	NA	NA	NA	NA	NA	NA	NA	NA	NA	NA	NA	NA	NA	NA	NA	NA	NA	NA	NA	NA	NA	NA	NA
29	India	Graduate	Yes	Technical engineer	Married	No	NA	NA	NA	NA	NA	NA	NA	NA	NA	NA	NA	NA	NA	NA	NA	NA	NA	NA	NA	NA	NA	NA	NA	NA	NA	NA	NA	NA	NA	NA	NA
29	India	Graduate	Yes	Designing	Married	No	NA	NA	NA	NA	NA	NA	NA	NA	NA	NA	NA	NA	NA	NA	NA	NA	NA	NA	NA	NA	NA	NA	NA	NA	NA	NA	NA	NA	NA	NA	NA
29	India	Graduate	Yes	Engineer	Married	No	NA	NA	NA	NA	NA	NA	NA	NA	NA	NA	NA	NA	NA	NA	NA	NA	NA	NA	NA	NA	NA	NA	NA	NA	NA	NA	NA	NA	NA	NA	NA
29	India	Graduate	Yes	Engineer	Married	No	NA	NA	NA	NA	NA	NA	NA	NA	NA	NA	NA	NA	NA	NA	NA	NA	NA	NA	NA	NA	NA	NA	NA	NA	NA	NA	NA	NA	NA	NA	NA
29	India	Graduate	Yes	Project engineer	Married	No	NA	NA	NA	NA	NA	NA	NA	NA	NA	NA	NA	NA	NA	NA	NA	NA	NA	NA	NA	NA	NA	NA	NA	NA	NA	NA	NA	NA	NA	NA	NA
29	India	High-school	Yes	Food delivery	Single	No	NA	NA	NA	NA	NA	NA	NA	NA	NA	NA	NA	NA	NA	NA	NA	NA	NA	NA	NA	NA	NA	NA	NA	NA	NA	NA	NA	NA	NA	NA	NA
29	India	Post Graduate and above	Yes	Finance Manager	Married	No	NA	NA	NA	NA	NA	NA	NA	NA	NA	NA	NA	NA	NA	NA	NA	NA	NA	NA	NA	NA	NA	NA	NA	NA	NA	NA	NA	NA	NA	NA	NA
29	India	Graduate	Yes	Finance Safety	Married	No	NA	NA	NA	NA	NA	NA	NA	NA	NA	NA	NA	NA	NA	NA	NA	NA	NA	NA	NA	NA	NA	NA	NA	NA	NA	NA	NA	NA	NA	NA	NA
29	India	Post Graduate and above	Yes	Engineering Manager	Married	No	NA	NA	NA	NA	NA	NA	NA	NA	NA	NA	NA	NA	NA	NA	NA	NA	NA	NA	NA	NA	NA	NA	NA	NA	NA	NA	NA	NA	NA	NA	NA
29	India	Post Graduate and above	Yes	Project manager	Married	No	NA	NA	NA	NA	NA	NA	NA	NA	NA	NA	NA	NA	NA	NA	NA	NA	NA	NA	NA	NA	NA	NA	NA	NA	NA	NA	NA	NA	NA	NA	NA
29	India	Graduate	Yes	Engineer	Married	No	NA	NA	NA	NA	NA	NA	NA	NA	NA	NA	NA	NA	NA	NA	NA	NA	NA	NA	NA	NA	NA	NA	NA	NA	NA	NA	NA	NA	NA	NA	NA
29	Nepal	Graduate	Yes	Super-market	Single	No	NA	NA	NA	NA	NA	NA	NA	NA	NA	NA	NA	NA	NA	NA	NA	NA	NA	NA	NA	NA	NA	NA	NA	NA	NA	NA	NA	NA	NA	NA	NA
29	Pakistan	Graduate	Yes		Married	No	NA	NA	NA	NA	NA	NA	NA	NA	NA	NA	NA	NA	NA	NA	NA	NA	NA	NA	NA	NA	NA	NA	NA	NA	NA	NA	NA	NA	NA	NA	NA
29	Pakistan	Graduate	Yes	Project Manager	Married	No	NA	NA	NA	NA	NA	NA	NA	NA	NA	NA	NA	NA	NA	NA	NA	NA	NA	NA	NA	NA	NA	NA	NA	NA	NA	NA	NA	NA	NA	NA	NA
29	Pakistan	Graduate	Yes	Driver	Single	No	NA	NA	NA	NA	NA	NA	NA	NA	NA	NA	NA	NA	NA	NA	NA	NA	NA	NA	NA	NA	NA	NA	NA	NA	NA	NA	NA	NA	NA	NA	NA
29	Sudan	Graduate	Yes	Security officer	Single	No	NA	NA	NA	NA	NA	NA	NA	NA	NA	NA	NA	NA	NA	NA	NA	NA	NA	NA	NA	NA	NA	NA	NA	NA	NA	NA	NA	NA	NA	NA	NA
29	Yemen	Graduate	Yes	Sales executive officer	Married	No	NA	NA	NA	NA	NA	NA	NA	NA	NA	NA	NA	NA	NA	NA	NA	NA	NA	NA	NA	NA	NA	NA	NA	NA	NA	NA	NA	NA	NA	NA	NA
29	Yemen	Graduate	Yes	Dubai police	Married	No	NA	NA	NA	NA	NA	NA	NA	NA	NA	NA	NA	NA	NA	NA	NA	NA	NA	NA	NA	NA	NA	NA	NA	NA	NA	NA	NA	NA	NA	NA	NA
29	Yemen	High-school	Yes	Police Dubai	Married	No	NA	NA	NA	NA	NA	NA	NA	NA	NA	NA	NA	NA	NA	NA	NA	NA	NA	NA	NA	NA	NA	NA	NA	NA	NA	NA	NA	NA	NA	NA	NA
30	Comoros	High-school	Yes	Driver	Married	No	NA	NA	NA	NA	NA	NA	NA	NA	NA	NA	NA	NA	NA	NA	NA	NA	NA	NA	NA	NA	NA	NA	NA	NA	NA	NA	NA	NA	NA	NA	NA
30	Egypt	Graduate	Yes	Engineer	Married	No	NA	NA	NA	NA	NA	NA	NA	NA	NA	NA	NA	NA	NA	NA	NA	NA	NA	NA	NA	NA	NA	NA	NA	NA	NA	NA	NA	NA	NA	NA	NA
30	Egypt	Graduate	Yes	Engineer	Married	No	NA	NA	NA	NA	NA	NA	NA	NA	NA	NA	NA	NA	NA	NA	NA	NA	NA	NA	NA	NA	NA	NA	NA	NA	NA	NA	NA	NA	NA	NA	NA
30	India	Post Graduate and above	Yes	Data Analyst	Married	No	NA	NA	NA	NA	NA	NA	NA	NA	NA	NA	NA	NA	NA	NA	NA	NA	NA	NA	NA	NA	NA	NA	NA	NA	NA	NA	NA	NA	NA	NA	NA
30	India	Post Graduate and above	Yes	School teacher	Single	No	NA	NA	NA	NA	NA	NA	NA	NA	NA	NA	NA	NA	NA	NA	NA	NA	NA	NA	NA	NA	NA	NA	NA	NA	NA	NA	NA	NA	NA	NA	NA
30	India	Graduate	Yes	HR	Married	No	NA	NA	NA	NA	NA	NA	NA	NA	NA	NA	NA	NA	NA	NA	NA	NA	NA	NA	NA	NA	NA	NA	NA	NA	NA	NA	NA	NA	NA	NA	NA
30	India	High-school	Yes	Managing Supervisor	Married	No	NA	NA	NA	NA	NA	NA	NA	NA	NA	NA	NA	NA	NA	NA	NA	NA	NA	NA	NA	NA	NA	NA	NA	NA	NA	NA	NA	NA	NA	NA	NA
30	India	Graduate	Yes	Project Engineer	Married	No	NA	NA	NA	NA	NA	NA	NA	NA	NA	NA	NA	NA	NA	NA	NA	NA	NA	NA	NA	NA	NA	NA	NA	NA	NA	NA	NA	NA	NA	NA	NA
30	India	Graduate	Yes	Project engineer	Married	No	NA	NA	NA	NA	NA	NA	NA	NA	NA	NA	NA	NA	NA	NA	NA	NA	NA	NA	NA	NA	NA	NA	NA	NA	NA	NA	NA	NA	NA	NA	NA
30	India	Under-graduate	Yes	National	Single	No	NA	NA	NA	NA	NA	NA	NA	NA	NA	NA	NA	NA	NA	NA	NA	NA	NA	NA	NA	NA	NA	NA	NA	NA	NA	NA	NA	NA	NA	NA	NA
30	India	Graduate	Yes	Operation department	Married	No	NA	NA	NA	NA	NA	NA	NA	NA	NA	NA	NA	NA	NA	NA	NA	NA	NA	NA	NA	NA	NA	NA	NA	NA	NA	NA	NA	NA	NA	NA	NA
30	India	Under-graduate	Yes	Profuction supervisor	Single	No	NA	NA	NA	NA	NA	NA	NA	NA	NA	NA	NA	NA	NA	NA	NA	NA	NA	NA	NA	NA	NA	NA	NA	NA	NA	NA	NA	NA	NA	NA	NA
30	India	Graduate	Yes	GMU STAFF	Single	No	NA	NA	NA	NA	NA	NA	NA	NA	NA	NA	NA	NA	NA	NA	NA	NA	NA	NA	NA	NA	NA	NA	NA	NA	NA	NA	NA	NA	NA	NA	NA
30	India	Graduate	Yes	Deiver	Single	No	NA	NA	NA	NA	NA	NA	NA	NA	NA	NA	NA	NA	NA	NA	NA	NA	NA	NA	NA	NA	NA	NA	NA	NA	NA	NA	NA	NA	NA	NA	NA
30	Kyrgyzstan	Graduate	Yes	Aviation	Married	No	NA	NA	NA	NA	NA	NA	NA	NA	NA	NA	NA	NA	NA	NA	NA	NA	NA	NA	NA	NA	NA	NA	NA	NA	NA	NA	NA	NA	NA	NA	NA
30	Lebanon	Post Graduate and above	Yes	Real-Estate	Married	No	NA	NA	NA	NA	NA	NA	NA	NA	NA	NA	NA	NA	NA	NA	NA	NA	NA	NA	NA	NA	NA	NA	NA	NA	NA	NA	NA	NA	NA	NA	NA
30	Morocco	Graduate	Yes	Typing center	Married	No	NA	NA	NA	NA	NA	NA	NA	NA	NA	NA	NA	NA	NA	NA	NA	NA	NA	NA	NA	NA	NA	NA	NA	NA	NA	NA	NA	NA	NA	NA	NA
30	Nepal	High-school	Yes	Room attendant	Married	No	NA	NA	NA	NA	NA	NA	NA	NA	NA	NA	NA	NA	NA	NA	NA	NA	NA	NA	NA	NA	NA	NA	NA	NA	NA	NA	NA	NA	NA	NA	NA
30	Nepal	Graduate	Yes	Gmu staff	Married	No	NA	NA	NA	NA	NA	NA	NA	NA	NA	NA	NA	NA	NA	NA	NA	NA	NA	NA	NA	NA	NA	NA	NA	NA	NA	NA	NA	NA	NA	NA	NA
30	Pakistan	Graduate	Yes	Marketing	Married	No	NA	NA	NA	NA	NA	NA	NA	NA	NA	NA	NA	NA	NA	NA	NA	NA	NA	NA	NA	NA	NA	NA	NA	NA	NA	NA	NA	NA	NA	NA	NA
30	Pakistan	Graduate	Yes	Store assistant	Married	No	NA	NA	NA	NA	NA	NA	NA	NA	NA	NA	NA	NA	NA	NA	NA	NA	NA	NA	NA	NA	NA	NA	NA	NA	NA	NA	NA	NA	NA	NA	NA
30	Pakistan	Under-graduate	No		Married	No	NA	NA	NA	NA	NA	NA	NA	NA	NA	NA	NA	NA	NA	NA	NA	NA	NA	NA	NA	NA	NA	NA	NA	NA	NA	NA	NA	NA	NA	NA	NA
30	Pakistan	Graduate	Yes	Gmu staff	Single	No	NA	NA	NA	NA	NA	NA	NA	NA	NA	NA	NA	NA	NA	NA	NA	NA	NA	NA	NA	NA	NA	NA	NA	NA	NA	NA	NA	NA	NA	NA	NA
30	Sri Lanka	High-school	Yes	DHP staff	Married	No	NA	NA	NA	NA	NA	NA	NA	NA	NA	NA	NA	NA	NA	NA	NA	NA	NA	NA	NA	NA	NA	NA	NA	NA	NA	NA	NA	NA	NA	NA	NA
30	United Arab Emirates	Graduate	Yes	Police	Married	No	NA	NA	NA	NA	NA	NA	NA	NA	NA	NA	NA	NA	NA	NA	NA	NA	NA	NA	NA	NA	NA	NA	NA	NA	NA	NA	NA	NA	NA	NA	NA
30	Yemen	High-school	Yes	Dubai police	Married	No	NA	NA	NA	NA	NA	NA	NA	NA	NA	NA	NA	NA	NA	NA	NA	NA	NA	NA	NA	NA	NA	NA	NA	NA	NA	NA	NA	NA	NA	NA	NA
31	Afghanistan	High-school	Yes	Contact center agent	Married	No	NA	NA	NA	NA	NA	NA	NA	NA	NA	NA	NA	NA	NA	NA	NA	NA	NA	NA	NA	NA	NA	NA	NA	NA	NA	NA	NA	NA	NA	NA	NA
31	Egypt	Graduate	Yes	Project Engineer	Married	No	NA	NA	NA	NA	NA	NA	NA	NA	NA	NA	NA	NA	NA	NA	NA	NA	NA	NA	NA	NA	NA	NA	NA	NA	NA	NA	NA	NA	NA	NA	NA
31	Egypt	Graduate	Yes	Engineer	Married	No	NA	NA	NA	NA	NA	NA	NA	NA	NA	NA	NA	NA	NA	NA	NA	NA	NA	NA	NA	NA	NA	NA	NA	NA	NA	NA	NA	NA	NA	NA	NA
31	India	Graduate	Yes	Gen mfocus automation	Married	No	NA	NA	NA	NA	NA	NA	NA	NA	NA	NA	NA	NA	NA	NA	NA	NA	NA	NA	NA	NA	NA	NA	NA	NA	NA	NA	NA	NA	NA	NA	NA
31	India	Post Graduate and above	Yes		Married	No	NA	NA	NA	NA	NA	NA	NA	NA	NA	NA	NA	NA	NA	NA	NA	NA	NA	NA	NA	NA	NA	NA	NA	NA	NA	NA	NA	NA	NA	NA	NA
31	India	Post Graduate and above	Yes	Librarian	Married	No	NA	NA	NA	NA	NA	NA	NA	NA	NA	NA	NA	NA	NA	NA	NA	NA	NA	NA	NA	NA	NA	NA	NA	NA	NA	NA	NA	NA	NA	NA	NA
31	India	Graduate	Yes	Healt and safety engineer	Single	No	NA	NA	NA	NA	NA	NA	NA	NA	NA	NA	NA	NA	NA	NA	NA	NA	NA	NA	NA	NA	NA	NA	NA	NA	NA	NA	NA	NA	NA	NA	NA
31	India	Graduate	Yes	DHP STAFF	Married	No	NA	NA	NA	NA	NA	NA	NA	NA	NA	NA	NA	NA	NA	NA	NA	NA	NA	NA	NA	NA	NA	NA	NA	NA	NA	NA	NA	NA	NA	NA	NA
31	India	High-school	Yes	Supervisor	Married	No	NA	NA	NA	NA	NA	NA	NA	NA	NA	NA	NA	NA	NA	NA	NA	NA	NA	NA	NA	NA	NA	NA	NA	NA	NA	NA	NA	NA	NA	NA	NA
31	India	Graduate	Yes	Mechanical Engineer	Single	No	NA	NA	NA	NA	NA	NA	NA	NA	NA	NA	NA	NA	NA	NA	NA	NA	NA	NA	NA	NA	NA	NA	NA	NA	NA	NA	NA	NA	NA	NA	NA
31	India	Graduate	Yes	Delivery	Married	No	NA	NA	NA	NA	NA	NA	NA	NA	NA	NA	NA	NA	NA	NA	NA	NA	NA	NA	NA	NA	NA	NA	NA	NA	NA	NA	NA	NA	NA	NA	NA
31	India	Graduate	Yes	Procurment	Married	No	NA	NA	NA	NA	NA	NA	NA	NA	NA	NA	NA	NA	NA	NA	NA	NA	NA	NA	NA	NA	NA	NA	NA	NA	NA	NA	NA	NA	NA	NA	NA
31	India	Graduate	Yes	Procurement	Married	No	NA	NA	NA	NA	NA	NA	NA	NA	NA	NA	NA	NA	NA	NA	NA	NA	NA	NA	NA	NA	NA	NA	NA	NA	NA	NA	NA	NA	NA	NA	NA
31	India	Graduate	Yes	Electrical Engoneer	Married	No	NA	NA	NA	NA	NA	NA	NA	NA	NA	NA	NA	NA	NA	NA	NA	NA	NA	NA	NA	NA	NA	NA	NA	NA	NA	NA	NA	NA	NA	NA	NA
31	India	Graduate	Yes	Accountant	Married	No	NA	NA	NA	NA	NA	NA	NA	NA	NA	NA	NA	NA	NA	NA	NA	NA	NA	NA	NA	NA	NA	NA	NA	NA	NA	NA	NA	NA	NA	NA	NA
31	India	Graduate	Yes	Procurement	Married	No	NA	NA	NA	NA	NA	NA	NA	NA	NA	NA	NA	NA	NA	NA	NA	NA	NA	NA	NA	NA	NA	NA	NA	NA	NA	NA	NA	NA	NA	NA	NA
31	India	Graduate	Yes	Navigator	Married	No	NA	NA	NA	NA	NA	NA	NA	NA	NA	NA	NA	NA	NA	NA	NA	NA	NA	NA	NA	NA	NA	NA	NA	NA	NA	NA	NA	NA	NA	NA	NA
31	India	Graduate	Yes	Finance	Married	No	NA	NA	NA	NA	NA	NA	NA	NA	NA	NA	NA	NA	NA	NA	NA	NA	NA	NA	NA	NA	NA	NA	NA	NA	NA	NA	NA	NA	NA	NA	NA
31	India	Post Graduate	Yes	TuH lab technician	Married	No	NA	NA	NA	NA	NA	NA	NA	NA	NA	NA	NA	NA	NA	NA	NA	NA	NA	NA	NA	NA	NA	NA	NA	NA	NA	NA	NA	NA	NA	NA	NA
31	Liberia	Graduate	Yes	Sales represnetative	Married	No	NA	NA	NA	NA	NA	NA	NA	NA	NA	NA	NA	NA	NA	NA	NA	NA	NA	NA	NA	NA	NA	NA	NA	NA	NA	NA	NA	NA	NA	NA	NA
31	Nepal	High-school	Yes	Sale representative	Married	No	NA	NA	NA	NA	NA	NA	NA	NA	NA	NA	NA	NA	NA	NA	NA	NA	NA	NA	NA	NA	NA	NA	NA	NA	NA	NA	NA	NA	NA	NA	NA
31	Nepal	High-school	Yes	Driver	Married	No	NA	NA	NA	NA	NA	NA	NA	NA	NA	NA	NA	NA	NA	NA	NA	NA	NA	NA	NA	NA	NA	NA	NA	NA	NA	NA	NA	NA	NA	NA	NA
31	Pakistan	Post Graduate and above	Yes	CA	Married	No	NA	NA	NA	NA	NA	NA	NA	NA	NA	NA	NA	NA	NA	NA	NA	NA	NA	NA	NA	NA	NA	NA	NA	NA	NA	NA	NA	NA	NA	NA	NA
31	Pakistan	Graduate	Yes	Auditor with PwC	Married	No	NA	NA	NA	NA	NA	NA	NA	NA	NA	NA	NA	NA	NA	NA	NA	NA	NA	NA	NA	NA	NA	NA	NA	NA	NA	NA	NA	NA	NA	NA	NA
31	Pakistan	Graduate	Yes	Banker	Married	No	NA	NA	NA	NA	NA	NA	NA	NA	NA	NA	NA	NA	NA	NA	NA	NA	NA	NA	NA	NA	NA	NA	NA	NA	NA	NA	NA	NA	NA	NA	NA
31	Pakistan	High-school	Yes	Welder	Married	No	NA	NA	NA	NA	NA	NA	NA	NA	NA	NA	NA	NA	NA	NA	NA	NA	NA	NA	NA	NA	NA	NA	NA	NA	NA	NA	NA	NA	NA	NA	NA
31	Pakistan	Graduate	Yes	Finance	Married	No	NA	NA	NA	NA	NA	NA	NA	NA	NA	NA	NA	NA	NA	NA	NA	NA	NA	NA	NA	NA	NA	NA	NA	NA	NA	NA	NA	NA	NA	NA	NA
31	Pakistan	Graduate	Yes	Public relation officer	Married	No	NA	NA	NA	NA	NA	NA	NA	NA	NA	NA	NA	NA	NA	NA	NA	NA	NA	NA	NA	NA	NA	NA	NA	NA	NA	NA	NA	NA	NA	NA	NA
31	Pakistan	Under-graduate	Yes	Store keeper in paint company	Married	No	NA	NA	NA	NA	NA	NA	NA	NA	NA	NA	NA	NA	NA	NA	NA	NA	NA	NA	NA	NA	NA	NA	NA	NA	NA	NA	NA	NA	NA	NA	NA
31	Philippines	Under-graduate	Yes	House keeping	Married	No	NA	NA	NA	NA	NA	NA	NA	NA	NA	NA	NA	NA	NA	NA	NA	NA	NA	NA	NA	NA	NA	NA	NA	NA	NA	NA	NA	NA	NA	NA	NA
31	Sudan	Post Graduate and above	Yes	Free-Lancer	Single	No	NA	NA	NA	NA	NA	NA	NA	NA	NA	NA	NA	NA	NA	NA	NA	NA	NA	NA	NA	NA	NA	NA	NA	NA	NA	NA	NA	NA	NA	NA	NA
31	Sudan	Graduate	Yes	Autonomus Vehicle Technician	Married	No	NA	NA	NA	NA	NA	NA	NA	NA	NA	NA	NA	NA	NA	NA	NA	NA	NA	NA	NA	NA	NA	NA	NA	NA	NA	NA	NA	NA	NA	NA	NA
32	Afghanistan	High-school	Yes	Driver	Married	No	NA	NA	NA	NA	NA	NA	NA	NA	NA	NA	NA	NA	NA	NA	NA	NA	NA	NA	NA	NA	NA	NA	NA	NA	NA	NA	NA	NA	NA	NA	NA
32	Afghanistan	Graduate	No		Married	No	NA	NA	NA	NA	NA	NA	NA	NA	NA	NA	NA	NA	NA	NA	NA	NA	NA	NA	NA	NA	NA	NA	NA	NA	NA	NA	NA	NA	NA	NA	NA
32	Egypt	High-school	Yes	Sales	Married	No	NA	NA	NA	NA	NA	NA	NA	NA	NA	NA	NA	NA	NA	NA	NA	NA	NA	NA	NA	NA	NA	NA	NA	NA	NA	NA	NA	NA	NA	NA	NA
32	Egypt	Graduate	Yes	Business-Partner	Married	No	NA	NA	NA	NA	NA	NA	NA	NA	NA	NA	NA	NA	NA	NA	NA	NA	NA	NA	NA	NA	NA	NA	NA	NA	NA	NA	NA	NA	NA	NA	NA
32	Egypt	Graduate	Yes	Sales	Married	No	NA	NA	NA	NA	NA	NA	NA	NA	NA	NA	NA	NA	NA	NA	NA	NA	NA	NA	NA	NA	NA	NA	NA	NA	NA	NA	NA	NA	NA	NA	NA
32	India	Graduate	Yes	TUH pharmacy staff	Single	No	NA	NA	NA	NA	NA	NA	NA	NA	NA	NA	NA	NA	NA	NA	NA	NA	NA	NA	NA	NA	NA	NA	NA	NA	NA	NA	NA	NA	NA	NA	NA
32	India	Graduate	Yes	Business	Married	No	NA	NA	NA	NA	NA	NA	NA	NA	NA	NA	NA	NA	NA	NA	NA	NA	NA	NA	NA	NA	NA	NA	NA	NA	NA	NA	NA	NA	NA	NA	NA
32	India	Graduate	Yes	Purshace Manager	Married	No	NA	NA	NA	NA	NA	NA	NA	NA	NA	NA	NA	NA	NA	NA	NA	NA	NA	NA	NA	NA	NA	NA	NA	NA	NA	NA	NA	NA	NA	NA	NA
32	India	Graduate	Yes	IT	Married	No	NA	NA	NA	NA	NA	NA	NA	NA	NA	NA	NA	NA	NA	NA	NA	NA	NA	NA	NA	NA	NA	NA	NA	NA	NA	NA	NA	NA	NA	NA	NA
32	India	Post Graduate and above	Yes	DPS chief Accountant	Married	No	NA	NA	NA	NA	NA	NA	NA	NA	NA	NA	NA	NA	NA	NA	NA	NA	NA	NA	NA	NA	NA	NA	NA	NA	NA	NA	NA	NA	NA	NA	NA
32	India	Graduate	Yes	DHP SECURITY	Married	No	NA	NA	NA	NA	NA	NA	NA	NA	NA	NA	NA	NA	NA	NA	NA	NA	NA	NA	NA	NA	NA	NA	NA	NA	NA	NA	NA	NA	NA	NA	NA
32	India	Graduate	Yes	Project manager	Married	No	NA	NA	NA	NA	NA	NA	NA	NA	NA	NA	NA	NA	NA	NA	NA	NA	NA	NA	NA	NA	NA	NA	NA	NA	NA	NA	NA	NA	NA	NA	NA
32	India	Graduate	Yes	Executive officer	Married	No	NA	NA	NA	NA	NA	NA	NA	NA	NA	NA	NA	NA	NA	NA	NA	NA	NA	NA	NA	NA	NA	NA	NA	NA	NA	NA	NA	NA	NA	NA	NA
32	India	Graduate	Yes	Accountant	Married	No	NA	NA	NA	NA	NA	NA	NA	NA	NA	NA	NA	NA	NA	NA	NA	NA	NA	NA	NA	NA	NA	NA	NA	NA	NA	NA	NA	NA	NA	NA	NA
32	India	Graduate	Yes	Supervisor	Married	No	NA	NA	NA	NA	NA	NA	NA	NA	NA	NA	NA	NA	NA	NA	NA	NA	NA	NA	NA	NA	NA	NA	NA	NA	NA	NA	NA	NA	NA	NA	NA
32	India	Post Graduate and above	Yes	Teller	Married	No	NA	NA	NA	NA	NA	NA	NA	NA	NA	NA	NA	NA	NA	NA	NA	NA	NA	NA	NA	NA	NA	NA	NA	NA	NA	NA	NA	NA	NA	NA	NA
32	India	Post Graduate and above	Yes	Civil engineer	Married	No	NA	NA	NA	NA	NA	NA	NA	NA	NA	NA	NA	NA	NA	NA	NA	NA	NA	NA	NA	NA	NA	NA	NA	NA	NA	NA	NA	NA	NA	NA	NA
32	India	Graduate	Yes	Electrical engineer	Married	No	NA	NA	NA	NA	NA	NA	NA	NA	NA	NA	NA	NA	NA	NA	NA	NA	NA	NA	NA	NA	NA	NA	NA	NA	NA	NA	NA	NA	NA	NA	NA
32	India	Graduate	Yes	Civil-Engineer	Married	No	NA	NA	NA	NA	NA	NA	NA	NA	NA	NA	NA	NA	NA	NA	NA	NA	NA	NA	NA	NA	NA	NA	NA	NA	NA	NA	NA	NA	NA	NA	NA
32	India	Graduate	Yes	Procurement	Married	No	NA	NA	NA	NA	NA	NA	NA	NA	NA	NA	NA	NA	NA	NA	NA	NA	NA	NA	NA	NA	NA	NA	NA	NA	NA	NA	NA	NA	NA	NA	NA
32	India	Graduate	Yes	Finance	Married	No	NA	NA	NA	NA	NA	NA	NA	NA	NA	NA	NA	NA	NA	NA	NA	NA	NA	NA	NA	NA	NA	NA	NA	NA	NA	NA	NA	NA	NA	NA	NA
32	India	Graduate	Yes	Engineer	Married	No	NA	NA	NA	NA	NA	NA	NA	NA	NA	NA	NA	NA	NA	NA	NA	NA	NA	NA	NA	NA	NA	NA	NA	NA	NA	NA	NA	NA	NA	NA	NA
32	India	Graduate	Yes	Sales	Married	No	NA	NA	NA	NA	NA	NA	NA	NA	NA	NA	NA	NA	NA	NA	NA	NA	NA	NA	NA	NA	NA	NA	NA	NA	NA	NA	NA	NA	NA	NA	NA
32	India	Graduate	Yes	Sales Maanger	Married	No	NA	NA	NA	NA	NA	NA	NA	NA	NA	NA	NA	NA	NA	NA	NA	NA	NA	NA	NA	NA	NA	NA	NA	NA	NA	NA	NA	NA	NA	NA	NA
32	India	Post Graduate and above	Yes	Accountant	Married	No	NA	NA	NA	NA	NA	NA	NA	NA	NA	NA	NA	NA	NA	NA	NA	NA	NA	NA	NA	NA	NA	NA	NA	NA	NA	NA	NA	NA	NA	NA	NA
32	India	Post Graduate and above	Yes	Facility Manager	Married	No	NA	NA	NA	NA	NA	NA	NA	NA	NA	NA	NA	NA	NA	NA	NA	NA	NA	NA	NA	NA	NA	NA	NA	NA	NA	NA	NA	NA	NA	NA	NA
32	Nepal	Graduate	Yes	Sales	Married	No	NA	NA	NA	NA	NA	NA	NA	NA	NA	NA	NA	NA	NA	NA	NA	NA	NA	NA	NA	NA	NA	NA	NA	NA	NA	NA	NA	NA	NA	NA	NA
32	Pakistan	High-school	Yes	Driver	Married	No	NA	NA	NA	NA	NA	NA	NA	NA	NA	NA	NA	NA	NA	NA	NA	NA	NA	NA	NA	NA	NA	NA	NA	NA	NA	NA	NA	NA	NA	NA	NA
32	Pakistan	Post Graduate and above	Yes	Telecom Engineer	Married	No	NA	NA	NA	NA	NA	NA	NA	NA	NA	NA	NA	NA	NA	NA	NA	NA	NA	NA	NA	NA	NA	NA	NA	NA	NA	NA	NA	NA	NA	NA	NA
32	Pakistan	Under-graduate	Yes	Public relations	Married	No	NA	NA	NA	NA	NA	NA	NA	NA	NA	NA	NA	NA	NA	NA	NA	NA	NA	NA	NA	NA	NA	NA	NA	NA	NA	NA	NA	NA	NA	NA	NA
32	Pakistan	Graduate	Yes	Construction	Married	No	NA	NA	NA	NA	NA	NA	NA	NA	NA	NA	NA	NA	NA	NA	NA	NA	NA	NA	NA	NA	NA	NA	NA	NA	NA	NA	NA	NA	NA	NA	NA
32	Pakistan	Post Graduate and above	Yes	Manager	Married	No	NA	NA	NA	NA	NA	NA	NA	NA	NA	NA	NA	NA	NA	NA	NA	NA	NA	NA	NA	NA	NA	NA	NA	NA	NA	NA	NA	NA	NA	NA	NA
32	Pakistan	Graduate	Yes	Engineer	Married	No	NA	NA	NA	NA	NA	NA	NA	NA	NA	NA	NA	NA	NA	NA	NA	NA	NA	NA	NA	NA	NA	NA	NA	NA	NA	NA	NA	NA	NA	NA	NA
32	Sudan	Graduate	Yes	Accountant	Married	No	NA	NA	NA	NA	NA	NA	NA	NA	NA	NA	NA	NA	NA	NA	NA	NA	NA	NA	NA	NA	NA	NA	NA	NA	NA	NA	NA	NA	NA	NA	NA
32	Sudan	Graduate	Yes	Marketing	Married	No	NA	NA	NA	NA	NA	NA	NA	NA	NA	NA	NA	NA	NA	NA	NA	NA	NA	NA	NA	NA	NA	NA	NA	NA	NA	NA	NA	NA	NA	NA	NA
32	Sudan	Graduate	Yes	Dubai police	Married	No	NA	NA	NA	NA	NA	NA	NA	NA	NA	NA	NA	NA	NA	NA	NA	NA	NA	NA	NA	NA	NA	NA	NA	NA	NA	NA	NA	NA	NA	NA	NA
32	Sudan	Graduate	Yes	Security manager	Single	No	NA	NA	NA	NA	NA	NA	NA	NA	NA	NA	NA	NA	NA	NA	NA	NA	NA	NA	NA	NA	NA	NA	NA	NA	NA	NA	NA	NA	NA	NA	NA
32	Sudan	Graduate	Yes	Security Manager	Single	No	NA	NA	NA	NA	NA	NA	NA	NA	NA	NA	NA	NA	NA	NA	NA	NA	NA	NA	NA	NA	NA	NA	NA	NA	NA	NA	NA	NA	NA	NA	NA
32	Sudan	Graduate	Yes	Security officer	Married	No	NA	NA	NA	NA	NA	NA	NA	NA	NA	NA	NA	NA	NA	NA	NA	NA	NA	NA	NA	NA	NA	NA	NA	NA	NA	NA	NA	NA	NA	NA	NA
32	Tunisia	Under-graduate	Yes	Engineering	Married	No	NA	NA	NA	NA	NA	NA	NA	NA	NA	NA	NA	NA	NA	NA	NA	NA	NA	NA	NA	NA	NA	NA	NA	NA	NA	NA	NA	NA	NA	NA	NA
32	United Arab Emirates	High-school	No		Married	No	NA	NA	NA	NA	NA	NA	NA	NA	NA	NA	NA	NA	NA	NA	NA	NA	NA	NA	NA	NA	NA	NA	NA	NA	NA	NA	NA	NA	NA	NA	NA
32	Yemen	High-school	Yes	Dubai police	Married	No	NA	NA	NA	NA	NA	NA	NA	NA	NA	NA	NA	NA	NA	NA	NA	NA	NA	NA	NA	NA	NA	NA	NA	NA	NA	NA	NA	NA	NA	NA	NA
33	Afghanistan	Graduate	Yes	Sales	Married	No	NA	NA	NA	NA	NA	NA	NA	NA	NA	NA	NA	NA	NA	NA	NA	NA	NA	NA	NA	NA	NA	NA	NA	NA	NA	NA	NA	NA	NA	NA	NA
33	Bangladesh	Graduate	Yes	Sales	Married	No	NA	NA	NA	NA	NA	NA	NA	NA	NA	NA	NA	NA	NA	NA	NA	NA	NA	NA	NA	NA	NA	NA	NA	NA	NA	NA	NA	NA	NA	NA	NA
33	Denmark	Graduate	Yes	Accountant	Married	No	NA	NA	NA	NA	NA	NA	NA	NA	NA	NA	NA	NA	NA	NA	NA	NA	NA	NA	NA	NA	NA	NA	NA	NA	NA	NA	NA	NA	NA	NA	NA
33	Egypt	Graduate	Yes	Business	Married	No	NA	NA	NA	NA	NA	NA	NA	NA	NA	NA	NA	NA	NA	NA	NA	NA	NA	NA	NA	NA	NA	NA	NA	NA	NA	NA	NA	NA	NA	NA	NA
33	Egypt	Graduate	Yes	Website designer	Single	No	NA	NA	NA	NA	NA	NA	NA	NA	NA	NA	NA	NA	NA	NA	NA	NA	NA	NA	NA	NA	NA	NA	NA	NA	NA	NA	NA	NA	NA	NA	NA
33	Egypt	Graduate	Yes	Medical rep	Married	No	NA	NA	NA	NA	NA	NA	NA	NA	NA	NA	NA	NA	NA	NA	NA	NA	NA	NA	NA	NA	NA	NA	NA	NA	NA	NA	NA	NA	NA	NA	NA
33	Egypt	Graduate	Yes	Safety engineer	Married	No	NA	NA	NA	NA	NA	NA	NA	NA	NA	NA	NA	NA	NA	NA	NA	NA	NA	NA	NA	NA	NA	NA	NA	NA	NA	NA	NA	NA	NA	NA	NA
33	India	Graduate	Yes	Supervisor	Married	No	NA	NA	NA	NA	NA	NA	NA	NA	NA	NA	NA	NA	NA	NA	NA	NA	NA	NA	NA	NA	NA	NA	NA	NA	NA	NA	NA	NA	NA	NA	NA
33	India	High-school	Yes	Hospital staff	Married	No	NA	NA	NA	NA	NA	NA	NA	NA	NA	NA	NA	NA	NA	NA	NA	NA	NA	NA	NA	NA	NA	NA	NA	NA	NA	NA	NA	NA	NA	NA	NA
33	India	Graduate	Yes	Procure manager	Married	No	NA	NA	NA	NA	NA	NA	NA	NA	NA	NA	NA	NA	NA	NA	NA	NA	NA	NA	NA	NA	NA	NA	NA	NA	NA	NA	NA	NA	NA	NA	NA
33	India	Post Graduate and above	Yes	DPS Accounts assistants	Married	No	NA	NA	NA	NA	NA	NA	NA	NA	NA	NA	NA	NA	NA	NA	NA	NA	NA	NA	NA	NA	NA	NA	NA	NA	NA	NA	NA	NA	NA	NA	NA
33	India	Graduate	Yes		Married	No	NA	NA	NA	NA	NA	NA	NA	NA	NA	NA	NA	NA	NA	NA	NA	NA	NA	NA	NA	NA	NA	NA	NA	NA	NA	NA	NA	NA	NA	NA	NA
33	India	Graduate	Yes	DHP SECURITY	Married	No	NA	NA	NA	NA	NA	NA	NA	NA	NA	NA	NA	NA	NA	NA	NA	NA	NA	NA	NA	NA	NA	NA	NA	NA	NA	NA	NA	NA	NA	NA	NA
33	India	Post Graduate and above	Yes		Married	No	NA	NA	NA	NA	NA	NA	NA	NA	NA	NA	NA	NA	NA	NA	NA	NA	NA	NA	NA	NA	NA	NA	NA	NA	NA	NA	NA	NA	NA	NA	NA
33	India	Graduate	Yes	Engineer	Married	No	NA	NA	NA	NA	NA	NA	NA	NA	NA	NA	NA	NA	NA	NA	NA	NA	NA	NA	NA	NA	NA	NA	NA	NA	NA	NA	NA	NA	NA	NA	NA
33	India	Graduate	Yes	Senior Engineer	Single	No	NA	NA	NA	NA	NA	NA	NA	NA	NA	NA	NA	NA	NA	NA	NA	NA	NA	NA	NA	NA	NA	NA	NA	NA	NA	NA	NA	NA	NA	NA	NA
33	India	Graduate	Yes	Sales	Married	No	NA	NA	NA	NA	NA	NA	NA	NA	NA	NA	NA	NA	NA	NA	NA	NA	NA	NA	NA	NA	NA	NA	NA	NA	NA	NA	NA	NA	NA	NA	NA
33	India	Graduate	Yes	Sales	Married	No	NA	NA	NA	NA	NA	NA	NA	NA	NA	NA	NA	NA	NA	NA	NA	NA	NA	NA	NA	NA	NA	NA	NA	NA	NA	NA	NA	NA	NA	NA	NA
33	India	Graduate	Yes	Sales manager	Married	No	NA	NA	NA	NA	NA	NA	NA	NA	NA	NA	NA	NA	NA	NA	NA	NA	NA	NA	NA	NA	NA	NA	NA	NA	NA	NA	NA	NA	NA	NA	NA
33	India	Graduate	Yes	Instrumentation Engineer	Married	No	NA	NA	NA	NA	NA	NA	NA	NA	NA	NA	NA	NA	NA	NA	NA	NA	NA	NA	NA	NA	NA	NA	NA	NA	NA	NA	NA	NA	NA	NA	NA
33	India	Graduate	Yes	Procurement	Married	No	NA	NA	NA	NA	NA	NA	NA	NA	NA	NA	NA	NA	NA	NA	NA	NA	NA	NA	NA	NA	NA	NA	NA	NA	NA	NA	NA	NA	NA	NA	NA
33	India	Graduate	Yes	Commercial Manager	Married	No	NA	NA	NA	NA	NA	NA	NA	NA	NA	NA	NA	NA	NA	NA	NA	NA	NA	NA	NA	NA	NA	NA	NA	NA	NA	NA	NA	NA	NA	NA	NA
33	India	Graduate	Yes	Logistics	Married	No	NA	NA	NA	NA	NA	NA	NA	NA	NA	NA	NA	NA	NA	NA	NA	NA	NA	NA	NA	NA	NA	NA	NA	NA	NA	NA	NA	NA	NA	NA	NA
33	India	Graduate	Yes	Manager	Married	No	NA	NA	NA	NA	NA	NA	NA	NA	NA	NA	NA	NA	NA	NA	NA	NA	NA	NA	NA	NA	NA	NA	NA	NA	NA	NA	NA	NA	NA	NA	NA
33	India	Graduate	Yes	Procurement	Married	No	NA	NA	NA	NA	NA	NA	NA	NA	NA	NA	NA	NA	NA	NA	NA	NA	NA	NA	NA	NA	NA	NA	NA	NA	NA	NA	NA	NA	NA	NA	NA
33	India	Graduate	Yes	Safety-Inspector	Married	No	NA	NA	NA	NA	NA	NA	NA	NA	NA	NA	NA	NA	NA	NA	NA	NA	NA	NA	NA	NA	NA	NA	NA	NA	NA	NA	NA	NA	NA	NA	NA
33	India	Post Graduate and above	Yes	Teacher	Married	No	NA	NA	NA	NA	NA	NA	NA	NA	NA	NA	NA	NA	NA	NA	NA	NA	NA	NA	NA	NA	NA	NA	NA	NA	NA	NA	NA	NA	NA	NA	NA
33	India	Graduate	Yes	Designing	Married	No	NA	NA	NA	NA	NA	NA	NA	NA	NA	NA	NA	NA	NA	NA	NA	NA	NA	NA	NA	NA	NA	NA	NA	NA	NA	NA	NA	NA	NA	NA	NA
33	India	Graduate	Yes	Engineer	Married	No	NA	NA	NA	NA	NA	NA	NA	NA	NA	NA	NA	NA	NA	NA	NA	NA	NA	NA	NA	NA	NA	NA	NA	NA	NA	NA	NA	NA	NA	NA	NA
33	India	Graduate	Yes	TUH Staff	Married	No	NA	NA	NA	NA	NA	NA	NA	NA	NA	NA	NA	NA	NA	NA	NA	NA	NA	NA	NA	NA	NA	NA	NA	NA	NA	NA	NA	NA	NA	NA	NA
33	India	High-school	Yes	Almunium smelting	Single	No	NA	NA	NA	NA	NA	NA	NA	NA	NA	NA	NA	NA	NA	NA	NA	NA	NA	NA	NA	NA	NA	NA	NA	NA	NA	NA	NA	NA	NA	NA	NA
33	India	Graduate	Yes	Finance	Married	No	NA	NA	NA	NA	NA	NA	NA	NA	NA	NA	NA	NA	NA	NA	NA	NA	NA	NA	NA	NA	NA	NA	NA	NA	NA	NA	NA	NA	NA	NA	NA
33	India	Graduate	Yes	Managing director	Married	No	NA	NA	NA	NA	NA	NA	NA	NA	NA	NA	NA	NA	NA	NA	NA	NA	NA	NA	NA	NA	NA	NA	NA	NA	NA	NA	NA	NA	NA	NA	NA
33	India	Graduate	Yes	Engineer	Married	No	NA	NA	NA	NA	NA	NA	NA	NA	NA	NA	NA	NA	NA	NA	NA	NA	NA	NA	NA	NA	NA	NA	NA	NA	NA	NA	NA	NA	NA	NA	NA
33	India	Graduate	Yes	Accountant	Married	No	NA	NA	NA	NA	NA	NA	NA	NA	NA	NA	NA	NA	NA	NA	NA	NA	NA	NA	NA	NA	NA	NA	NA	NA	NA	NA	NA	NA	NA	NA	NA
33	India	Graduate	Yes	Engineer	Married	No	NA	NA	NA	NA	NA	NA	NA	NA	NA	NA	NA	NA	NA	NA	NA	NA	NA	NA	NA	NA	NA	NA	NA	NA	NA	NA	NA	NA	NA	NA	NA
33	India	Graduate	Yes	ADMINISTRATIVE SUPERVISOR	Married	No	NA	NA	NA	NA	NA	NA	NA	NA	NA	NA	NA	NA	NA	NA	NA	NA	NA	NA	NA	NA	NA	NA	NA	NA	NA	NA	NA	NA	NA	NA	NA
33	India	Under-graduate	Yes		Married	No	NA	NA	NA	NA	NA	NA	NA	NA	NA	NA	NA	NA	NA	NA	NA	NA	NA	NA	NA	NA	NA	NA	NA	NA	NA	NA	NA	NA	NA	NA	NA
33	Pakistan	Graduate	Yes	Relationship officer	Married	No	NA	NA	NA	NA	NA	NA	NA	NA	NA	NA	NA	NA	NA	NA	NA	NA	NA	NA	NA	NA	NA	NA	NA	NA	NA	NA	NA	NA	NA	NA	NA
33	Pakistan	Post Graduate and above	Yes	Research and development	Married	No	NA	NA	NA	NA	NA	NA	NA	NA	NA	NA	NA	NA	NA	NA	NA	NA	NA	NA	NA	NA	NA	NA	NA	NA	NA	NA	NA	NA	NA	NA	NA
33	Pakistan	High-school	Yes	Dubai Police	Married	No	NA	NA	NA	NA	NA	NA	NA	NA	NA	NA	NA	NA	NA	NA	NA	NA	NA	NA	NA	NA	NA	NA	NA	NA	NA	NA	NA	NA	NA	NA	NA
33	Pakistan	Graduate	Yes	Supervisor	Married	No	NA	NA	NA	NA	NA	NA	NA	NA	NA	NA	NA	NA	NA	NA	NA	NA	NA	NA	NA	NA	NA	NA	NA	NA	NA	NA	NA	NA	NA	NA	NA
33	Pakistan	Graduate	Yes	Ecommerce manager	Married	No	NA	NA	NA	NA	NA	NA	NA	NA	NA	NA	NA	NA	NA	NA	NA	NA	NA	NA	NA	NA	NA	NA	NA	NA	NA	NA	NA	NA	NA	NA	NA
33	Sri Lanka	Graduate	Yes	Operator	Married	No	NA	NA	NA	NA	NA	NA	NA	NA	NA	NA	NA	NA	NA	NA	NA	NA	NA	NA	NA	NA	NA	NA	NA	NA	NA	NA	NA	NA	NA	NA	NA
33	Sudan	Graduate	Yes	Relationship Associate officer	Married	No	NA	NA	NA	NA	NA	NA	NA	NA	NA	NA	NA	NA	NA	NA	NA	NA	NA	NA	NA	NA	NA	NA	NA	NA	NA	NA	NA	NA	NA	NA	NA
33	United Arab Emirates	High-school	Yes	Dubai police	Married	No	NA	NA	NA	NA	NA	NA	NA	NA	NA	NA	NA	NA	NA	NA	NA	NA	NA	NA	NA	NA	NA	NA	NA	NA	NA	NA	NA	NA	NA	NA	NA
33	Yemen	High-school	Yes	Dubai police	Married	No	NA	NA	NA	NA	NA	NA	NA	NA	NA	NA	NA	NA	NA	NA	NA	NA	NA	NA	NA	NA	NA	NA	NA	NA	NA	NA	NA	NA	NA	NA	NA
33	Yemen	Graduate	Yes	Sales manager	Married	No	NA	NA	NA	NA	NA	NA	NA	NA	NA	NA	NA	NA	NA	NA	NA	NA	NA	NA	NA	NA	NA	NA	NA	NA	NA	NA	NA	NA	NA	NA	NA
33	Yemen	Post Graduate and above	Yes	DUBAI Government	Married	No	NA	NA	NA	NA	NA	NA	NA	NA	NA	NA	NA	NA	NA	NA	NA	NA	NA	NA	NA	NA	NA	NA	NA	NA	NA	NA	NA	NA	NA	NA	NA
33	Yemen	Graduate	Yes	Dubai police	Married	No	NA	NA	NA	NA	NA	NA	NA	NA	NA	NA	NA	NA	NA	NA	NA	NA	NA	NA	NA	NA	NA	NA	NA	NA	NA	NA	NA	NA	NA	NA	NA
34	Afghanistan	High-school	Yes	Driver	Married	No	NA	NA	NA	NA	NA	NA	NA	NA	NA	NA	NA	NA	NA	NA	NA	NA	NA	NA	NA	NA	NA	NA	NA	NA	NA	NA	NA	NA	NA	NA	NA
34	Afghanistan	High-school	Yes	Driver	Single	No	NA	NA	NA	NA	NA	NA	NA	NA	NA	NA	NA	NA	NA	NA	NA	NA	NA	NA	NA	NA	NA	NA	NA	NA	NA	NA	NA	NA	NA	NA	NA
34	Bangladesh	High-school	Yes	Driver	Married	No	NA	NA	NA	NA	NA	NA	NA	NA	NA	NA	NA	NA	NA	NA	NA	NA	NA	NA	NA	NA	NA	NA	NA	NA	NA	NA	NA	NA	NA	NA	NA
34	Egypt	Graduate	Yes	Accountant	Married	No	NA	NA	NA	NA	NA	NA	NA	NA	NA	NA	NA	NA	NA	NA	NA	NA	NA	NA	NA	NA	NA	NA	NA	NA	NA	NA	NA	NA	NA	NA	NA
34	Egypt	Graduate	Yes	Vet doctor	Married	No	NA	NA	NA	NA	NA	NA	NA	NA	NA	NA	NA	NA	NA	NA	NA	NA	NA	NA	NA	NA	NA	NA	NA	NA	NA	NA	NA	NA	NA	NA	NA
34	India	Graduate	Yes	Hotel Management	Married	No	NA	NA	NA	NA	NA	NA	NA	NA	NA	NA	NA	NA	NA	NA	NA	NA	NA	NA	NA	NA	NA	NA	NA	NA	NA	NA	NA	NA	NA	NA	NA
34	India	Graduate	Yes		Married	No	NA	NA	NA	NA	NA	NA	NA	NA	NA	NA	NA	NA	NA	NA	NA	NA	NA	NA	NA	NA	NA	NA	NA	NA	NA	NA	NA	NA	NA	NA	NA
34	India	Graduate	Yes	Electrical engineer	Married	No	NA	NA	NA	NA	NA	NA	NA	NA	NA	NA	NA	NA	NA	NA	NA	NA	NA	NA	NA	NA	NA	NA	NA	NA	NA	NA	NA	NA	NA	NA	NA
34	India	Post Graduate and above	Yes	Teacher	Single	No	NA	NA	NA	NA	NA	NA	NA	NA	NA	NA	NA	NA	NA	NA	NA	NA	NA	NA	NA	NA	NA	NA	NA	NA	NA	NA	NA	NA	NA	NA	NA
34	India	Graduate	Yes	Project Manager	Married	No	NA	NA	NA	NA	NA	NA	NA	NA	NA	NA	NA	NA	NA	NA	NA	NA	NA	NA	NA	NA	NA	NA	NA	NA	NA	NA	NA	NA	NA	NA	NA
34	India	Graduate	Yes	Civil	Married	No	NA	NA	NA	NA	NA	NA	NA	NA	NA	NA	NA	NA	NA	NA	NA	NA	NA	NA	NA	NA	NA	NA	NA	NA	NA	NA	NA	NA	NA	NA	NA
34	India	Graduate	Yes	Prject Manager	Married	No	NA	NA	NA	NA	NA	NA	NA	NA	NA	NA	NA	NA	NA	NA	NA	NA	NA	NA	NA	NA	NA	NA	NA	NA	NA	NA	NA	NA	NA	NA	NA
34	India	Post Graduate and above	Yes	Aircraft technician	Married	No	NA	NA	NA	NA	NA	NA	NA	NA	NA	NA	NA	NA	NA	NA	NA	NA	NA	NA	NA	NA	NA	NA	NA	NA	NA	NA	NA	NA	NA	NA	NA
34	India	Under-graduate	Yes	Accountant	Married	No	NA	NA	NA	NA	NA	NA	NA	NA	NA	NA	NA	NA	NA	NA	NA	NA	NA	NA	NA	NA	NA	NA	NA	NA	NA	NA	NA	NA	NA	NA	NA
34	India	High-school	Yes	Customer service	Married	No	NA	NA	NA	NA	NA	NA	NA	NA	NA	NA	NA	NA	NA	NA	NA	NA	NA	NA	NA	NA	NA	NA	NA	NA	NA	NA	NA	NA	NA	NA	NA
34	India	Graduate	Yes	Sales	Married	No	NA	NA	NA	NA	NA	NA	NA	NA	NA	NA	NA	NA	NA	NA	NA	NA	NA	NA	NA	NA	NA	NA	NA	NA	NA	NA	NA	NA	NA	NA	NA
34	India	Graduate	Yes	Sales	Married	No	NA	NA	NA	NA	NA	NA	NA	NA	NA	NA	NA	NA	NA	NA	NA	NA	NA	NA	NA	NA	NA	NA	NA	NA	NA	NA	NA	NA	NA	NA	NA
34	India	Graduate	Yes	Engineer	Married	No	NA	NA	NA	NA	NA	NA	NA	NA	NA	NA	NA	NA	NA	NA	NA	NA	NA	NA	NA	NA	NA	NA	NA	NA	NA	NA	NA	NA	NA	NA	NA
34	India	Graduate	Yes	Engineer	Married	No	NA	NA	NA	NA	NA	NA	NA	NA	NA	NA	NA	NA	NA	NA	NA	NA	NA	NA	NA	NA	NA	NA	NA	NA	NA	NA	NA	NA	NA	NA	NA
34	Jordan	Graduate	Yes		Married	No	NA	NA	NA	NA	NA	NA	NA	NA	NA	NA	NA	NA	NA	NA	NA	NA	NA	NA	NA	NA	NA	NA	NA	NA	NA	NA	NA	NA	NA	NA	NA
34	Pakistan	Graduate	Yes	Sales executive	Married	No	NA	NA	NA	NA	NA	NA	NA	NA	NA	NA	NA	NA	NA	NA	NA	NA	NA	NA	NA	NA	NA	NA	NA	NA	NA	NA	NA	NA	NA	NA	NA
34	Pakistan	High-school	Yes	Driver	Married	No	NA	NA	NA	NA	NA	NA	NA	NA	NA	NA	NA	NA	NA	NA	NA	NA	NA	NA	NA	NA	NA	NA	NA	NA	NA	NA	NA	NA	NA	NA	NA
34	Pakistan	Graduate	Yes	Service Manager	Married	No	NA	NA	NA	NA	NA	NA	NA	NA	NA	NA	NA	NA	NA	NA	NA	NA	NA	NA	NA	NA	NA	NA	NA	NA	NA	NA	NA	NA	NA	NA	NA
34	Pakistan	High-school	Yes	Talabat rider	Married	No	NA	NA	NA	NA	NA	NA	NA	NA	NA	NA	NA	NA	NA	NA	NA	NA	NA	NA	NA	NA	NA	NA	NA	NA	NA	NA	NA	NA	NA	NA	NA
34	Palestine State	Graduate	Yes	Journalist	Married	No	NA	NA	NA	NA	NA	NA	NA	NA	NA	NA	NA	NA	NA	NA	NA	NA	NA	NA	NA	NA	NA	NA	NA	NA	NA	NA	NA	NA	NA	NA	NA
34	Sri Lanka	Graduate	Yes	Sales officer	Married	No	NA	NA	NA	NA	NA	NA	NA	NA	NA	NA	NA	NA	NA	NA	NA	NA	NA	NA	NA	NA	NA	NA	NA	NA	NA	NA	NA	NA	NA	NA	NA
34	Sri Lanka	Graduate	Yes	DPS STAFF	Married	No	NA	NA	NA	NA	NA	NA	NA	NA	NA	NA	NA	NA	NA	NA	NA	NA	NA	NA	NA	NA	NA	NA	NA	NA	NA	NA	NA	NA	NA	NA	NA
34	Sudan	Graduate	Yes	Security	Married	No	NA	NA	NA	NA	NA	NA	NA	NA	NA	NA	NA	NA	NA	NA	NA	NA	NA	NA	NA	NA	NA	NA	NA	NA	NA	NA	NA	NA	NA	NA	NA
34	Sweden	Post Graduate	Yes	Dxecutive manager	Married	No	NA	NA	NA	NA	NA	NA	NA	NA	NA	NA	NA	NA	NA	NA	NA	NA	NA	NA	NA	NA	NA	NA	NA	NA	NA	NA	NA	NA	NA	NA	NA
34	United Arab Emirates	Graduate	Yes	Police	Married	No	NA	NA	NA	NA	NA	NA	NA	NA	NA	NA	NA	NA	NA	NA	NA	NA	NA	NA	NA	NA	NA	NA	NA	NA	NA	NA	NA	NA	NA	NA	NA
34	United Arab Emirates	Post Graduate and above	Yes	Police	Married	No	NA	NA	NA	NA	NA	NA	NA	NA	NA	NA	NA	NA	NA	NA	NA	NA	NA	NA	NA	NA	NA	NA	NA	NA	NA	NA	NA	NA	NA	NA	NA
34	United Arab Emirates	Graduate	Yes	Police	Married	No	NA	NA	NA	NA	NA	NA	NA	NA	NA	NA	NA	NA	NA	NA	NA	NA	NA	NA	NA	NA	NA	NA	NA	NA	NA	NA	NA	NA	NA	NA	NA
34	Yemen	Graduate	Yes	Sales manager	Married	No	NA	NA	NA	NA	NA	NA	NA	NA	NA	NA	NA	NA	NA	NA	NA	NA	NA	NA	NA	NA	NA	NA	NA	NA	NA	NA	NA	NA	NA	NA	NA
34	Yemen	Graduate	Yes	Procurement	Married	No	NA	NA	NA	NA	NA	NA	NA	NA	NA	NA	NA	NA	NA	NA	NA	NA	NA	NA	NA	NA	NA	NA	NA	NA	NA	NA	NA	NA	NA	NA	NA
34	Yemen	High-school	Yes	Dubai police	Married	No	NA	NA	NA	NA	NA	NA	NA	NA	NA	NA	NA	NA	NA	NA	NA	NA	NA	NA	NA	NA	NA	NA	NA	NA	NA	NA	NA	NA	NA	NA	NA
34	Zambia	Post Graduate and above	Yes	Designer	Married	No	NA	NA	NA	NA	NA	NA	NA	NA	NA	NA	NA	NA	NA	NA	NA	NA	NA	NA	NA	NA	NA	NA	NA	NA	NA	NA	NA	NA	NA	NA	NA
35	Afghanistan	High-school	Yes	Driver	Married	No	NA	NA	NA	NA	NA	NA	NA	NA	NA	NA	NA	NA	NA	NA	NA	NA	NA	NA	NA	NA	NA	NA	NA	NA	NA	NA	NA	NA	NA	NA	NA
35	Afghanistan	High-school	Yes	Construction	Married	No	NA	NA	NA	NA	NA	NA	NA	NA	NA	NA	NA	NA	NA	NA	NA	NA	NA	NA	NA	NA	NA	NA	NA	NA	NA	NA	NA	NA	NA	NA	NA
35	Bangladesh	High-school	Yes	Conotation	Married	No	NA	NA	NA	NA	NA	NA	NA	NA	NA	NA	NA	NA	NA	NA	NA	NA	NA	NA	NA	NA	NA	NA	NA	NA	NA	NA	NA	NA	NA	NA	NA
35	Bangladesh	Graduate	Yes	Sales executive officer	Married	No	NA	NA	NA	NA	NA	NA	NA	NA	NA	NA	NA	NA	NA	NA	NA	NA	NA	NA	NA	NA	NA	NA	NA	NA	NA	NA	NA	NA	NA	NA	NA
35	Bangladesh	Post Graduate and above	Yes	Purchase Manager	Married	No	NA	NA	NA	NA	NA	NA	NA	NA	NA	NA	NA	NA	NA	NA	NA	NA	NA	NA	NA	NA	NA	NA	NA	NA	NA	NA	NA	NA	NA	NA	NA
35	China	Post Graduate and above	Yes	Legal department	Married	No	NA	NA	NA	NA	NA	NA	NA	NA	NA	NA	NA	NA	NA	NA	NA	NA	NA	NA	NA	NA	NA	NA	NA	NA	NA	NA	NA	NA	NA	NA	NA
35	Egypt	Graduate	Yes	Sales manager	Married	No	NA	NA	NA	NA	NA	NA	NA	NA	NA	NA	NA	NA	NA	NA	NA	NA	NA	NA	NA	NA	NA	NA	NA	NA	NA	NA	NA	NA	NA	NA	NA
35	Egypt	Graduate	Yes	Sales manager	Married	No	NA	NA	NA	NA	NA	NA	NA	NA	NA	NA	NA	NA	NA	NA	NA	NA	NA	NA	NA	NA	NA	NA	NA	NA	NA	NA	NA	NA	NA	NA	NA
35	India	Graduate	Yes	Civil engineer	Married	No	NA	NA	NA	NA	NA	NA	NA	NA	NA	NA	NA	NA	NA	NA	NA	NA	NA	NA	NA	NA	NA	NA	NA	NA	NA	NA	NA	NA	NA	NA	NA
35	India	Graduate	Yes	Business Develepmont manager	Married	No	NA	NA	NA	NA	NA	NA	NA	NA	NA	NA	NA	NA	NA	NA	NA	NA	NA	NA	NA	NA	NA	NA	NA	NA	NA	NA	NA	NA	NA	NA	NA
35	India	Post Graduate and above	Yes	DHP TEACHER	Married	No	NA	NA	NA	NA	NA	NA	NA	NA	NA	NA	NA	NA	NA	NA	NA	NA	NA	NA	NA	NA	NA	NA	NA	NA	NA	NA	NA	NA	NA	NA	NA
35	India	Graduate	Yes	Sales Incharge	Married	No	NA	NA	NA	NA	NA	NA	NA	NA	NA	NA	NA	NA	NA	NA	NA	NA	NA	NA	NA	NA	NA	NA	NA	NA	NA	NA	NA	NA	NA	NA	NA
35	India	Post Graduate and above	Yes		Married	No	NA	NA	NA	NA	NA	NA	NA	NA	NA	NA	NA	NA	NA	NA	NA	NA	NA	NA	NA	NA	NA	NA	NA	NA	NA	NA	NA	NA	NA	NA	NA
35	India	Graduate	Yes	Sales manager	Married	No	NA	NA	NA	NA	NA	NA	NA	NA	NA	NA	NA	NA	NA	NA	NA	NA	NA	NA	NA	NA	NA	NA	NA	NA	NA	NA	NA	NA	NA	NA	NA
35	India	Graduate	Yes	Sales manager	Married	No	NA	NA	NA	NA	NA	NA	NA	NA	NA	NA	NA	NA	NA	NA	NA	NA	NA	NA	NA	NA	NA	NA	NA	NA	NA	NA	NA	NA	NA	NA	NA
35	India	Graduate	Yes	Project Maanger	Married	No	NA	NA	NA	NA	NA	NA	NA	NA	NA	NA	NA	NA	NA	NA	NA	NA	NA	NA	NA	NA	NA	NA	NA	NA	NA	NA	NA	NA	NA	NA	NA
35	India	Graduate	Yes	Sales	Married	No	NA	NA	NA	NA	NA	NA	NA	NA	NA	NA	NA	NA	NA	NA	NA	NA	NA	NA	NA	NA	NA	NA	NA	NA	NA	NA	NA	NA	NA	NA	NA
35	India	Graduate	Yes	Business Development manager	Married	No	NA	NA	NA	NA	NA	NA	NA	NA	NA	NA	NA	NA	NA	NA	NA	NA	NA	NA	NA	NA	NA	NA	NA	NA	NA	NA	NA	NA	NA	NA	NA
35	India	Graduate	Yes	Graphic designer	Married	No	NA	NA	NA	NA	NA	NA	NA	NA	NA	NA	NA	NA	NA	NA	NA	NA	NA	NA	NA	NA	NA	NA	NA	NA	NA	NA	NA	NA	NA	NA	NA
35	India	Graduate	Yes	CEO	Married	No	NA	NA	NA	NA	NA	NA	NA	NA	NA	NA	NA	NA	NA	NA	NA	NA	NA	NA	NA	NA	NA	NA	NA	NA	NA	NA	NA	NA	NA	NA	NA
35	India	Under-graduate	Yes	Electronics	Married	No	NA	NA	NA	NA	NA	NA	NA	NA	NA	NA	NA	NA	NA	NA	NA	NA	NA	NA	NA	NA	NA	NA	NA	NA	NA	NA	NA	NA	NA	NA	NA
35	India	Graduate	Yes	Accountant	Married	No	NA	NA	NA	NA	NA	NA	NA	NA	NA	NA	NA	NA	NA	NA	NA	NA	NA	NA	NA	NA	NA	NA	NA	NA	NA	NA	NA	NA	NA	NA	NA
35	India	Graduate	Yes	Sales executive	Married	No	NA	NA	NA	NA	NA	NA	NA	NA	NA	NA	NA	NA	NA	NA	NA	NA	NA	NA	NA	NA	NA	NA	NA	NA	NA	NA	NA	NA	NA	NA	NA
35	India	Graduate	Yes	Sales	Married	No	NA	NA	NA	NA	NA	NA	NA	NA	NA	NA	NA	NA	NA	NA	NA	NA	NA	NA	NA	NA	NA	NA	NA	NA	NA	NA	NA	NA	NA	NA	NA
35	India	Post Graduate and above	Yes	Finace Manager	Married	No	NA	NA	NA	NA	NA	NA	NA	NA	NA	NA	NA	NA	NA	NA	NA	NA	NA	NA	NA	NA	NA	NA	NA	NA	NA	NA	NA	NA	NA	NA	NA
35	India	Graduate	Yes	Sales	Married	No	NA	NA	NA	NA	NA	NA	NA	NA	NA	NA	NA	NA	NA	NA	NA	NA	NA	NA	NA	NA	NA	NA	NA	NA	NA	NA	NA	NA	NA	NA	NA
35	India	Under-graduate	Yes	Staff	Married	No	NA	NA	NA	NA	NA	NA	NA	NA	NA	NA	NA	NA	NA	NA	NA	NA	NA	NA	NA	NA	NA	NA	NA	NA	NA	NA	NA	NA	NA	NA	NA
35	India	Graduate	Yes	Logistic cordinater	Married	No	NA	NA	NA	NA	NA	NA	NA	NA	NA	NA	NA	NA	NA	NA	NA	NA	NA	NA	NA	NA	NA	NA	NA	NA	NA	NA	NA	NA	NA	NA	NA
35	India	Graduate	Yes	TUH FC staff	Married	No	NA	NA	NA	NA	NA	NA	NA	NA	NA	NA	NA	NA	NA	NA	NA	NA	NA	NA	NA	NA	NA	NA	NA	NA	NA	NA	NA	NA	NA	NA	NA
35	Nepal	Graduate	Yes	Gmu staff	Married	No	NA	NA	NA	NA	NA	NA	NA	NA	NA	NA	NA	NA	NA	NA	NA	NA	NA	NA	NA	NA	NA	NA	NA	NA	NA	NA	NA	NA	NA	NA	NA
35	Pakistan	Graduate	Yes	Financial Analyst	Married	No	NA	NA	NA	NA	NA	NA	NA	NA	NA	NA	NA	NA	NA	NA	NA	NA	NA	NA	NA	NA	NA	NA	NA	NA	NA	NA	NA	NA	NA	NA	NA
35	Pakistan	Graduate	Yes	HR	Married	No	NA	NA	NA	NA	NA	NA	NA	NA	NA	NA	NA	NA	NA	NA	NA	NA	NA	NA	NA	NA	NA	NA	NA	NA	NA	NA	NA	NA	NA	NA	NA
35	Pakistan	High-school	Yes	Driver	Married	No	NA	NA	NA	NA	NA	NA	NA	NA	NA	NA	NA	NA	NA	NA	NA	NA	NA	NA	NA	NA	NA	NA	NA	NA	NA	NA	NA	NA	NA	NA	NA
35	Pakistan	Post Graduate and above	Yes	Business	Married	No	NA	NA	NA	NA	NA	NA	NA	NA	NA	NA	NA	NA	NA	NA	NA	NA	NA	NA	NA	NA	NA	NA	NA	NA	NA	NA	NA	NA	NA	NA	NA
35	Pakistan	Graduate and above	Yes	Front office executive	Married	No	NA	NA	NA	NA	NA	NA	NA	NA	NA	NA	NA	NA	NA	NA	NA	NA	NA	NA	NA	NA	NA	NA	NA	NA	NA	NA	NA	NA	NA	NA	NA
35	Pakistan	Graduate	Yes	Driver	Married	No	NA	NA	NA	NA	NA	NA	NA	NA	NA	NA	NA	NA	NA	NA	NA	NA	NA	NA	NA	NA	NA	NA	NA	NA	NA	NA	NA	NA	NA	NA	NA
35	Philippines	Graduate	Yes	Shop	Married	No	NA	NA	NA	NA	NA	NA	NA	NA	NA	NA	NA	NA	NA	NA	NA	NA	NA	NA	NA	NA	NA	NA	NA	NA	NA	NA	NA	NA	NA	NA	NA
35	Sudan	Post Graduate and above	Yes	Accounting	Married	No	NA	NA	NA	NA	NA	NA	NA	NA	NA	NA	NA	NA	NA	NA	NA	NA	NA	NA	NA	NA	NA	NA	NA	NA	NA	NA	NA	NA	NA	NA	NA
35	Sudan	Graduate	Yes	Security officer	Married	No	NA	NA	NA	NA	NA	NA	NA	NA	NA	NA	NA	NA	NA	NA	NA	NA	NA	NA	NA	NA	NA	NA	NA	NA	NA	NA	NA	NA	NA	NA	NA
35	United Arab Emirates	High-school	Yes	Technician	Married	No	NA	NA	NA	NA	NA	NA	NA	NA	NA	NA	NA	NA	NA	NA	NA	NA	NA	NA	NA	NA	NA	NA	NA	NA	NA	NA	NA	NA	NA	NA	NA
35	United Arab Emirates	High-school	No		Single	No	NA	NA	NA	NA	NA	NA	NA	NA	NA	NA	NA	NA	NA	NA	NA	NA	NA	NA	NA	NA	NA	NA	NA	NA	NA	NA	NA	NA	NA	NA	NA
35	United Arab Emirates	Post Graduate and above	Yes	Ministry	Married	No	NA	NA	NA	NA	NA	NA	NA	NA	NA	NA	NA	NA	NA	NA	NA	NA	NA	NA	NA	NA	NA	NA	NA	NA	NA	NA	NA	NA	NA	NA	NA
35	Yemen	Graduate	Yes	Dubai police	Married	No	NA	NA	NA	NA	NA	NA	NA	NA	NA	NA	NA	NA	NA	NA	NA	NA	NA	NA	NA	NA	NA	NA	NA	NA	NA	NA	NA	NA	NA	NA	NA
35	Yemen	Graduate	Yes	Police	Married	No	NA	NA	NA	NA	NA	NA	NA	NA	NA	NA	NA	NA	NA	NA	NA	NA	NA	NA	NA	NA	NA	NA	NA	NA	NA	NA	NA	NA	NA	NA	NA
36	Afghanistan	Post Graduate and above	Yes	Administrator	Married	No	NA	NA	NA	NA	NA	NA	NA	NA	NA	NA	NA	NA	NA	NA	NA	NA	NA	NA	NA	NA	NA	NA	NA	NA	NA	NA	NA	NA	NA	NA	NA
36	Afghanistan	Graduate	Yes	Business	Married	No	NA	NA	NA	NA	NA	NA	NA	NA	NA	NA	NA	NA	NA	NA	NA	NA	NA	NA	NA	NA	NA	NA	NA	NA	NA	NA	NA	NA	NA	NA	NA
36	Bangladesh	Graduate	Yes	Sales	Married	No	NA	NA	NA	NA	NA	NA	NA	NA	NA	NA	NA	NA	NA	NA	NA	NA	NA	NA	NA	NA	NA	NA	NA	NA	NA	NA	NA	NA	NA	NA	NA
36	Bangladesh	Graduate	No		Married	No	NA	NA	NA	NA	NA	NA	NA	NA	NA	NA	NA	NA	NA	NA	NA	NA	NA	NA	NA	NA	NA	NA	NA	NA	NA	NA	NA	NA	NA	NA	NA
36	Bangladesh	High-school	Yes	Aluminium worker	Married	No	NA	NA	NA	NA	NA	NA	NA	NA	NA	NA	NA	NA	NA	NA	NA	NA	NA	NA	NA	NA	NA	NA	NA	NA	NA	NA	NA	NA	NA	NA	NA
36	Egypt	Graduate	Yes	Receptionist	Married	No	NA	NA	NA	NA	NA	NA	NA	NA	NA	NA	NA	NA	NA	NA	NA	NA	NA	NA	NA	NA	NA	NA	NA	NA	NA	NA	NA	NA	NA	NA	NA
36	Egypt	Graduate	Yes	Customer service quality supervisor	Married	No	NA	NA	NA	NA	NA	NA	NA	NA	NA	NA	NA	NA	NA	NA	NA	NA	NA	NA	NA	NA	NA	NA	NA	NA	NA	NA	NA	NA	NA	NA	NA
36	Egypt	Graduate	Yes	Covil Engineer	Married	No	NA	NA	NA	NA	NA	NA	NA	NA	NA	NA	NA	NA	NA	NA	NA	NA	NA	NA	NA	NA	NA	NA	NA	NA	NA	NA	NA	NA	NA	NA	NA
36	Egypt	Graduate and above	Yes	Sales executive	Married	No	NA	NA	NA	NA	NA	NA	NA	NA	NA	NA	NA	NA	NA	NA	NA	NA	NA	NA	NA	NA	NA	NA	NA	NA	NA	NA	NA	NA	NA	NA	NA
36	Ghana	Graduate	Yes	DJ	Married	No	NA	NA	NA	NA	NA	NA	NA	NA	NA	NA	NA	NA	NA	NA	NA	NA	NA	NA	NA	NA	NA	NA	NA	NA	NA	NA	NA	NA	NA	NA	NA
36	India	Under-graduate	Yes	Marketing Manager	Married	No	NA	NA	NA	NA	NA	NA	NA	NA	NA	NA	NA	NA	NA	NA	NA	NA	NA	NA	NA	NA	NA	NA	NA	NA	NA	NA	NA	NA	NA	NA	NA
36	India	Graduate	Yes		Married	No	NA	NA	NA	NA	NA	NA	NA	NA	NA	NA	NA	NA	NA	NA	NA	NA	NA	NA	NA	NA	NA	NA	NA	NA	NA	NA	NA	NA	NA	NA	NA
36	India	Graduate	Yes	Project manager	Married	No	NA	NA	NA	NA	NA	NA	NA	NA	NA	NA	NA	NA	NA	NA	NA	NA	NA	NA	NA	NA	NA	NA	NA	NA	NA	NA	NA	NA	NA	NA	NA
36	India	Graduate	Yes	Civil Engineer	Married	No	NA	NA	NA	NA	NA	NA	NA	NA	NA	NA	NA	NA	NA	NA	NA	NA	NA	NA	NA	NA	NA	NA	NA	NA	NA	NA	NA	NA	NA	NA	NA
36	India	Graduate	Yes	Construction worker	Single	No	NA	NA	NA	NA	NA	NA	NA	NA	NA	NA	NA	NA	NA	NA	NA	NA	NA	NA	NA	NA	NA	NA	NA	NA	NA	NA	NA	NA	NA	NA	NA
36	India	Graduate	Yes	Engineer	Married	No	NA	NA	NA	NA	NA	NA	NA	NA	NA	NA	NA	NA	NA	NA	NA	NA	NA	NA	NA	NA	NA	NA	NA	NA	NA	NA	NA	NA	NA	NA	NA
36	India	Graduate	Yes	DHP SECURITY	Married	No	NA	NA	NA	NA	NA	NA	NA	NA	NA	NA	NA	NA	NA	NA	NA	NA	NA	NA	NA	NA	NA	NA	NA	NA	NA	NA	NA	NA	NA	NA	NA
36	India	Graduate	Yes	Project Manager	Married	No	NA	NA	NA	NA	NA	NA	NA	NA	NA	NA	NA	NA	NA	NA	NA	NA	NA	NA	NA	NA	NA	NA	NA	NA	NA	NA	NA	NA	NA	NA	NA
36	India	Post Graduate and above	Yes	Project Engineer	Married	No	NA	NA	NA	NA	NA	NA	NA	NA	NA	NA	NA	NA	NA	NA	NA	NA	NA	NA	NA	NA	NA	NA	NA	NA	NA	NA	NA	NA	NA	NA	NA
36	India	High-school	Yes	Driving	Married	No	NA	NA	NA	NA	NA	NA	NA	NA	NA	NA	NA	NA	NA	NA	NA	NA	NA	NA	NA	NA	NA	NA	NA	NA	NA	NA	NA	NA	NA	NA	NA
36	India	Graduate	Yes	Sales representative	Married	No	NA	NA	NA	NA	NA	NA	NA	NA	NA	NA	NA	NA	NA	NA	NA	NA	NA	NA	NA	NA	NA	NA	NA	NA	NA	NA	NA	NA	NA	NA	NA
36	India	Graduate	Yes	Data Analyst	Married	No	NA	NA	NA	NA	NA	NA	NA	NA	NA	NA	NA	NA	NA	NA	NA	NA	NA	NA	NA	NA	NA	NA	NA	NA	NA	NA	NA	NA	NA	NA	NA
36	India	Graduate	Yes	Engineer	Married	No	NA	NA	NA	NA	NA	NA	NA	NA	NA	NA	NA	NA	NA	NA	NA	NA	NA	NA	NA	NA	NA	NA	NA	NA	NA	NA	NA	NA	NA	NA	NA
36	India	Graduate	Yes	Sales manager	Married	No	NA	NA	NA	NA	NA	NA	NA	NA	NA	NA	NA	NA	NA	NA	NA	NA	NA	NA	NA	NA	NA	NA	NA	NA	NA	NA	NA	NA	NA	NA	NA
36	India	Graduate	Yes	Project manager	Married	No	NA	NA	NA	NA	NA	NA	NA	NA	NA	NA	NA	NA	NA	NA	NA	NA	NA	NA	NA	NA	NA	NA	NA	NA	NA	NA	NA	NA	NA	NA	NA
36	India	Graduate	Yes	Sales	Married	No	NA	NA	NA	NA	NA	NA	NA	NA	NA	NA	NA	NA	NA	NA	NA	NA	NA	NA	NA	NA	NA	NA	NA	NA	NA	NA	NA	NA	NA	NA	NA
36	India	Graduate	Yes	Warehouse Incharge	Married	No	NA	NA	NA	NA	NA	NA	NA	NA	NA	NA	NA	NA	NA	NA	NA	NA	NA	NA	NA	NA	NA	NA	NA	NA	NA	NA	NA	NA	NA	NA	NA
36	India	High-school	Yes	Sales Man	Married	No	NA	NA	NA	NA	NA	NA	NA	NA	NA	NA	NA	NA	NA	NA	NA	NA	NA	NA	NA	NA	NA	NA	NA	NA	NA	NA	NA	NA	NA	NA	NA
36	India	Post Graduate and above	Yes	Planning Engineer	Married	No	NA	NA	NA	NA	NA	NA	NA	NA	NA	NA	NA	NA	NA	NA	NA	NA	NA	NA	NA	NA	NA	NA	NA	NA	NA	NA	NA	NA	NA	NA	NA
36	India	Graduate	Yes	Driver	Married	No	NA	NA	NA	NA	NA	NA	NA	NA	NA	NA	NA	NA	NA	NA	NA	NA	NA	NA	NA	NA	NA	NA	NA	NA	NA	NA	NA	NA	NA	NA	NA
36	India	Graduate and above	Yes	Engineer	Married	No	NA	NA	NA	NA	NA	NA	NA	NA	NA	NA	NA	NA	NA	NA	NA	NA	NA	NA	NA	NA	NA	NA	NA	NA	NA	NA	NA	NA	NA	NA	NA
36	Lebanon	Graduate	Yes	Self	Married	No	NA	NA	NA	NA	NA	NA	NA	NA	NA	NA	NA	NA	NA	NA	NA	NA	NA	NA	NA	NA	NA	NA	NA	NA	NA	NA	NA	NA	NA	NA	NA
36	Nepal	High-school	Yes	Mechanical	Married	No	NA	NA	NA	NA	NA	NA	NA	NA	NA	NA	NA	NA	NA	NA	NA	NA	NA	NA	NA	NA	NA	NA	NA	NA	NA	NA	NA	NA	NA	NA	NA
36	Pakistan	High-school	Yes	Facility supervisor	Married	No	NA	NA	NA	NA	NA	NA	NA	NA	NA	NA	NA	NA	NA	NA	NA	NA	NA	NA	NA	NA	NA	NA	NA	NA	NA	NA	NA	NA	NA	NA	NA
36	Pakistan	High-school	Yes	Driver	Married	No	NA	NA	NA	NA	NA	NA	NA	NA	NA	NA	NA	NA	NA	NA	NA	NA	NA	NA	NA	NA	NA	NA	NA	NA	NA	NA	NA	NA	NA	NA	NA
36	Pakistan	High-school	Yes	Fabrication	Married	No	NA	NA	NA	NA	NA	NA	NA	NA	NA	NA	NA	NA	NA	NA	NA	NA	NA	NA	NA	NA	NA	NA	NA	NA	NA	NA	NA	NA	NA	NA	NA
36	Pakistan	Graduate	Yes	Sales	Married	No	NA	NA	NA	NA	NA	NA	NA	NA	NA	NA	NA	NA	NA	NA	NA	NA	NA	NA	NA	NA	NA	NA	NA	NA	NA	NA	NA	NA	NA	NA	NA
36	Pakistan	Post Graduate and above	Yes	Telecome engineer	Married	No	NA	NA	NA	NA	NA	NA	NA	NA	NA	NA	NA	NA	NA	NA	NA	NA	NA	NA	NA	NA	NA	NA	NA	NA	NA	NA	NA	NA	NA	NA	NA
36	Pakistan	Graduate	Yes	Engineer	Married	No	NA	NA	NA	NA	NA	NA	NA	NA	NA	NA	NA	NA	NA	NA	NA	NA	NA	NA	NA	NA	NA	NA	NA	NA	NA	NA	NA	NA	NA	NA	NA
36	Pakistan	Post Graduate and above	Yes	Accounts Manager	Married	No	NA	NA	NA	NA	NA	NA	NA	NA	NA	NA	NA	NA	NA	NA	NA	NA	NA	NA	NA	NA	NA	NA	NA	NA	NA	NA	NA	NA	NA	NA	NA
36	Pakistan	Post Graduate and above	Yes	Business	Married	No	NA	NA	NA	NA	NA	NA	NA	NA	NA	NA	NA	NA	NA	NA	NA	NA	NA	NA	NA	NA	NA	NA	NA	NA	NA	NA	NA	NA	NA	NA	NA
36	Philippines	Graduate	Yes	National Ambulance	Married	No	NA	NA	NA	NA	NA	NA	NA	NA	NA	NA	NA	NA	NA	NA	NA	NA	NA	NA	NA	NA	NA	NA	NA	NA	NA	NA	NA	NA	NA	NA	NA
36	Sudan	Graduate	Yes	Technical support engineer	Married	No	NA	NA	NA	NA	NA	NA	NA	NA	NA	NA	NA	NA	NA	NA	NA	NA	NA	NA	NA	NA	NA	NA	NA	NA	NA	NA	NA	NA	NA	NA	NA
36	Yemen	High-school	Yes	Dubai Government	Married	No	NA	NA	NA	NA	NA	NA	NA	NA	NA	NA	NA	NA	NA	NA	NA	NA	NA	NA	NA	NA	NA	NA	NA	NA	NA	NA	NA	NA	NA	NA	NA
37	Afghanistan	Graduate	Yes	Procurement	Married	No	NA	NA	NA	NA	NA	NA	NA	NA	NA	NA	NA	NA	NA	NA	NA	NA	NA	NA	NA	NA	NA	NA	NA	NA	NA	NA	NA	NA	NA	NA	NA
37	Bangladesh	Graduate	Yes	Coca cola sales supervisor	Married	No	NA	NA	NA	NA	NA	NA	NA	NA	NA	NA	NA	NA	NA	NA	NA	NA	NA	NA	NA	NA	NA	NA	NA	NA	NA	NA	NA	NA	NA	NA	NA
37	Bangladesh	Graduate	Yes	Sales	Married	No	NA	NA	NA	NA	NA	NA	NA	NA	NA	NA	NA	NA	NA	NA	NA	NA	NA	NA	NA	NA	NA	NA	NA	NA	NA	NA	NA	NA	NA	NA	NA
37	Egypt	Graduate	Yes	Shop owner	Married	No	NA	NA	NA	NA	NA	NA	NA	NA	NA	NA	NA	NA	NA	NA	NA	NA	NA	NA	NA	NA	NA	NA	NA	NA	NA	NA	NA	NA	NA	NA	NA
37	Egypt	Graduate	Yes	Engineer	Married	No	NA	NA	NA	NA	NA	NA	NA	NA	NA	NA	NA	NA	NA	NA	NA	NA	NA	NA	NA	NA	NA	NA	NA	NA	NA	NA	NA	NA	NA	NA	NA
37	Egypt	Post Graduate and above	Yes	Dubai Ambulance	Married	No	NA	NA	NA	NA	NA	NA	NA	NA	NA	NA	NA	NA	NA	NA	NA	NA	NA	NA	NA	NA	NA	NA	NA	NA	NA	NA	NA	NA	NA	NA	NA
37	Egypt	Graduate and above	Yes	CSM	Married	No	NA	NA	NA	NA	NA	NA	NA	NA	NA	NA	NA	NA	NA	NA	NA	NA	NA	NA	NA	NA	NA	NA	NA	NA	NA	NA	NA	NA	NA	NA	NA
37	India	Graduate	Yes	Technical manager	Married	No	NA	NA	NA	NA	NA	NA	NA	NA	NA	NA	NA	NA	NA	NA	NA	NA	NA	NA	NA	NA	NA	NA	NA	NA	NA	NA	NA	NA	NA	NA	NA
37	India	Graduate	Yes	Sales man	Married	No	NA	NA	NA	NA	NA	NA	NA	NA	NA	NA	NA	NA	NA	NA	NA	NA	NA	NA	NA	NA	NA	NA	NA	NA	NA	NA	NA	NA	NA	NA	NA
37	India	Graduate	No		Married	No	NA	NA	NA	NA	NA	NA	NA	NA	NA	NA	NA	NA	NA	NA	NA	NA	NA	NA	NA	NA	NA	NA	NA	NA	NA	NA	NA	NA	NA	NA	NA
37	India	Graduate	Yes	Sales manager	Married	No	NA	NA	NA	NA	NA	NA	NA	NA	NA	NA	NA	NA	NA	NA	NA	NA	NA	NA	NA	NA	NA	NA	NA	NA	NA	NA	NA	NA	NA	NA	NA
37	India	Graduate	Yes	Sales Manager	Married	No	NA	NA	NA	NA	NA	NA	NA	NA	NA	NA	NA	NA	NA	NA	NA	NA	NA	NA	NA	NA	NA	NA	NA	NA	NA	NA	NA	NA	NA	NA	NA
37	India	Graduate	Yes	IT	Married	No	NA	NA	NA	NA	NA	NA	NA	NA	NA	NA	NA	NA	NA	NA	NA	NA	NA	NA	NA	NA	NA	NA	NA	NA	NA	NA	NA	NA	NA	NA	NA
37	India	Graduate	Yes	Production	Married	No	NA	NA	NA	NA	NA	NA	NA	NA	NA	NA	NA	NA	NA	NA	NA	NA	NA	NA	NA	NA	NA	NA	NA	NA	NA	NA	NA	NA	NA	NA	NA
37	India	High-school	Yes	Boat	Married	No	NA	NA	NA	NA	NA	NA	NA	NA	NA	NA	NA	NA	NA	NA	NA	NA	NA	NA	NA	NA	NA	NA	NA	NA	NA	NA	NA	NA	NA	NA	NA
37	India	Graduate	Yes	Sales	Married	No	NA	NA	NA	NA	NA	NA	NA	NA	NA	NA	NA	NA	NA	NA	NA	NA	NA	NA	NA	NA	NA	NA	NA	NA	NA	NA	NA	NA	NA	NA	NA
37	India	Graduate	Yes	Sales	Married	No	NA	NA	NA	NA	NA	NA	NA	NA	NA	NA	NA	NA	NA	NA	NA	NA	NA	NA	NA	NA	NA	NA	NA	NA	NA	NA	NA	NA	NA	NA	NA
37	India	Graduate	Yes	Sales	Married	No	NA	NA	NA	NA	NA	NA	NA	NA	NA	NA	NA	NA	NA	NA	NA	NA	NA	NA	NA	NA	NA	NA	NA	NA	NA	NA	NA	NA	NA	NA	NA
37	India	Graduate	Yes	Procurement	Married	No	NA	NA	NA	NA	NA	NA	NA	NA	NA	NA	NA	NA	NA	NA	NA	NA	NA	NA	NA	NA	NA	NA	NA	NA	NA	NA	NA	NA	NA	NA	NA
37	India	Post Graduate and above	Yes	Finance Manager	Married	No	NA	NA	NA	NA	NA	NA	NA	NA	NA	NA	NA	NA	NA	NA	NA	NA	NA	NA	NA	NA	NA	NA	NA	NA	NA	NA	NA	NA	NA	NA	NA
37	India	Graduate	Yes	Project engineer	Married	No	NA	NA	NA	NA	NA	NA	NA	NA	NA	NA	NA	NA	NA	NA	NA	NA	NA	NA	NA	NA	NA	NA	NA	NA	NA	NA	NA	NA	NA	NA	NA
37	India	Under-graduate	Yes	Brilliant international private school sharjah muweilah	Married	No	NA	NA	NA	NA	NA	NA	NA	NA	NA	NA	NA	NA	NA	NA	NA	NA	NA	NA	NA	NA	NA	NA	NA	NA	NA	NA	NA	NA	NA	NA	NA
37	India	Under-graduate	Yes	Sales manager	Married	No	NA	NA	NA	NA	NA	NA	NA	NA	NA	NA	NA	NA	NA	NA	NA	NA	NA	NA	NA	NA	NA	NA	NA	NA	NA	NA	NA	NA	NA	NA	NA
37	Iraq	Graduate	Yes	Business	Married	No	NA	NA	NA	NA	NA	NA	NA	NA	NA	NA	NA	NA	NA	NA	NA	NA	NA	NA	NA	NA	NA	NA	NA	NA	NA	NA	NA	NA	NA	NA	NA
37	Jordan	Graduate	Yes	Business	Married	No	NA	NA	NA	NA	NA	NA	NA	NA	NA	NA	NA	NA	NA	NA	NA	NA	NA	NA	NA	NA	NA	NA	NA	NA	NA	NA	NA	NA	NA	NA	NA
37	Nepal	High-school	Yes	Sales Manager	Married	No	NA	NA	NA	NA	NA	NA	NA	NA	NA	NA	NA	NA	NA	NA	NA	NA	NA	NA	NA	NA	NA	NA	NA	NA	NA	NA	NA	NA	NA	NA	NA
37	Nepal	High-school	Yes	Sales	Married	No	NA	NA	NA	NA	NA	NA	NA	NA	NA	NA	NA	NA	NA	NA	NA	NA	NA	NA	NA	NA	NA	NA	NA	NA	NA	NA	NA	NA	NA	NA	NA
37	Pakistan	Graduate	Yes		Married	No	NA	NA	NA	NA	NA	NA	NA	NA	NA	NA	NA	NA	NA	NA	NA	NA	NA	NA	NA	NA	NA	NA	NA	NA	NA	NA	NA	NA	NA	NA	NA
37	Pakistan	Graduate	Yes	Sales executive officer	Married	No	NA	NA	NA	NA	NA	NA	NA	NA	NA	NA	NA	NA	NA	NA	NA	NA	NA	NA	NA	NA	NA	NA	NA	NA	NA	NA	NA	NA	NA	NA	NA
37	Pakistan	Graduate	Yes	Market and Application Manager	Married	No	NA	NA	NA	NA	NA	NA	NA	NA	NA	NA	NA	NA	NA	NA	NA	NA	NA	NA	NA	NA	NA	NA	NA	NA	NA	NA	NA	NA	NA	NA	NA
37	Pakistan	Graduate	Yes	Food delivery	Married	No	NA	NA	NA	NA	NA	NA	NA	NA	NA	NA	NA	NA	NA	NA	NA	NA	NA	NA	NA	NA	NA	NA	NA	NA	NA	NA	NA	NA	NA	NA	NA
37	Sudan	Graduate	Yes	Transalator	Married	No	NA	NA	NA	NA	NA	NA	NA	NA	NA	NA	NA	NA	NA	NA	NA	NA	NA	NA	NA	NA	NA	NA	NA	NA	NA	NA	NA	NA	NA	NA	NA
37	Sudan	Graduate	Yes	Administrative manager	Married	No	NA	NA	NA	NA	NA	NA	NA	NA	NA	NA	NA	NA	NA	NA	NA	NA	NA	NA	NA	NA	NA	NA	NA	NA	NA	NA	NA	NA	NA	NA	NA
37	United Arab Emirates	High-school	Yes	Army	Married	No	NA	NA	NA	NA	NA	NA	NA	NA	NA	NA	NA	NA	NA	NA	NA	NA	NA	NA	NA	NA	NA	NA	NA	NA	NA	NA	NA	NA	NA	NA	NA
37	United Arab Emirates	Post Graduate and above	Yes	Police	Married	No	NA	NA	NA	NA	NA	NA	NA	NA	NA	NA	NA	NA	NA	NA	NA	NA	NA	NA	NA	NA	NA	NA	NA	NA	NA	NA	NA	NA	NA	NA	NA
37	United Arab Emirates	Post Graduate and above	Yes	Administration	Married	No	NA	NA	NA	NA	NA	NA	NA	NA	NA	NA	NA	NA	NA	NA	NA	NA	NA	NA	NA	NA	NA	NA	NA	NA	NA	NA	NA	NA	NA	NA	NA
37	Yemen	Post Graduate and above	Yes	RTL	Married	No	NA	NA	NA	NA	NA	NA	NA	NA	NA	NA	NA	NA	NA	NA	NA	NA	NA	NA	NA	NA	NA	NA	NA	NA	NA	NA	NA	NA	NA	NA	NA
37	Yemen	Post Graduate and above	Yes	Accountant	Married	No	NA	NA	NA	NA	NA	NA	NA	NA	NA	NA	NA	NA	NA	NA	NA	NA	NA	NA	NA	NA	NA	NA	NA	NA	NA	NA	NA	NA	NA	NA	NA
37	Yemen	High-school	Yes	Ajman fire fighter	Married	No	NA	NA	NA	NA	NA	NA	NA	NA	NA	NA	NA	NA	NA	NA	NA	NA	NA	NA	NA	NA	NA	NA	NA	NA	NA	NA	NA	NA	NA	NA	NA
37	Yemen	High-school	Yes	Dubai police	Married	No	NA	NA	NA	NA	NA	NA	NA	NA	NA	NA	NA	NA	NA	NA	NA	NA	NA	NA	NA	NA	NA	NA	NA	NA	NA	NA	NA	NA	NA	NA	NA
38	India	Graduate	Yes	Project manager	Married	No	NA	NA	NA	NA	NA	NA	NA	NA	NA	NA	NA	NA	NA	NA	NA	NA	NA	NA	NA	NA	NA	NA	NA	NA	NA	NA	NA	NA	NA	NA	NA
38	India	Post Graduate and above	Yes	Accountant	Married	No	NA	NA	NA	NA	NA	NA	NA	NA	NA	NA	NA	NA	NA	NA	NA	NA	NA	NA	NA	NA	NA	NA	NA	NA	NA	NA	NA	NA	NA	NA	NA
38	India	Post Graduate and above	Yes	Operation manager	Married	No	NA	NA	NA	NA	NA	NA	NA	NA	NA	NA	NA	NA	NA	NA	NA	NA	NA	NA	NA	NA	NA	NA	NA	NA	NA	NA	NA	NA	NA	NA	NA
38	India	Graduate	Yes	Engineer	Married	No	NA	NA	NA	NA	NA	NA	NA	NA	NA	NA	NA	NA	NA	NA	NA	NA	NA	NA	NA	NA	NA	NA	NA	NA	NA	NA	NA	NA	NA	NA	NA
38	India	Post Graduate and above	Yes	Structural engineer manager	Married	No	NA	NA	NA	NA	NA	NA	NA	NA	NA	NA	NA	NA	NA	NA	NA	NA	NA	NA	NA	NA	NA	NA	NA	NA	NA	NA	NA	NA	NA	NA	NA
38	India	Graduate	Yes	Account Manager	Married	No	NA	NA	NA	NA	NA	NA	NA	NA	NA	NA	NA	NA	NA	NA	NA	NA	NA	NA	NA	NA	NA	NA	NA	NA	NA	NA	NA	NA	NA	NA	NA
38	India	Graduate	Yes	Sales manager	Married	No	NA	NA	NA	NA	NA	NA	NA	NA	NA	NA	NA	NA	NA	NA	NA	NA	NA	NA	NA	NA	NA	NA	NA	NA	NA	NA	NA	NA	NA	NA	NA
38	India	Graduate	Yes	TUH staff	Married	No	NA	NA	NA	NA	NA	NA	NA	NA	NA	NA	NA	NA	NA	NA	NA	NA	NA	NA	NA	NA	NA	NA	NA	NA	NA	NA	NA	NA	NA	NA	NA
38	India	Graduate	Yes	Mechanical engineer	Married	No	NA	NA	NA	NA	NA	NA	NA	NA	NA	NA	NA	NA	NA	NA	NA	NA	NA	NA	NA	NA	NA	NA	NA	NA	NA	NA	NA	NA	NA	NA	NA
38	India	Post Graduate and above	Yes	Supervisor	Married	No	NA	NA	NA	NA	NA	NA	NA	NA	NA	NA	NA	NA	NA	NA	NA	NA	NA	NA	NA	NA	NA	NA	NA	NA	NA	NA	NA	NA	NA	NA	NA
38	India	Graduate	Yes	Accountant	Married	No	NA	NA	NA	NA	NA	NA	NA	NA	NA	NA	NA	NA	NA	NA	NA	NA	NA	NA	NA	NA	NA	NA	NA	NA	NA	NA	NA	NA	NA	NA	NA
38	India	High-school	Yes	Sales in Jewelery shop	Married	No	NA	NA	NA	NA	NA	NA	NA	NA	NA	NA	NA	NA	NA	NA	NA	NA	NA	NA	NA	NA	NA	NA	NA	NA	NA	NA	NA	NA	NA	NA	NA
38	India	Graduate	Yes	Travel Consultant	Married	No	NA	NA	NA	NA	NA	NA	NA	NA	NA	NA	NA	NA	NA	NA	NA	NA	NA	NA	NA	NA	NA	NA	NA	NA	NA	NA	NA	NA	NA	NA	NA
38	India	Graduate	Yes	Sales	Married	No	NA	NA	NA	NA	NA	NA	NA	NA	NA	NA	NA	NA	NA	NA	NA	NA	NA	NA	NA	NA	NA	NA	NA	NA	NA	NA	NA	NA	NA	NA	NA
38	India	Graduate	Yes	Sales man	Married	No	NA	NA	NA	NA	NA	NA	NA	NA	NA	NA	NA	NA	NA	NA	NA	NA	NA	NA	NA	NA	NA	NA	NA	NA	NA	NA	NA	NA	NA	NA	NA
38	India	Graduate	Yes	Sales	Married	No	NA	NA	NA	NA	NA	NA	NA	NA	NA	NA	NA	NA	NA	NA	NA	NA	NA	NA	NA	NA	NA	NA	NA	NA	NA	NA	NA	NA	NA	NA	NA
38	India	Graduate	Yes	HSC officer	Married	No	NA	NA	NA	NA	NA	NA	NA	NA	NA	NA	NA	NA	NA	NA	NA	NA	NA	NA	NA	NA	NA	NA	NA	NA	NA	NA	NA	NA	NA	NA	NA
38	India	Graduate	Yes	Market Analyst	Married	No	NA	NA	NA	NA	NA	NA	NA	NA	NA	NA	NA	NA	NA	NA	NA	NA	NA	NA	NA	NA	NA	NA	NA	NA	NA	NA	NA	NA	NA	NA	NA
38	India	Graduate	Yes	Engineer	Married	No	NA	NA	NA	NA	NA	NA	NA	NA	NA	NA	NA	NA	NA	NA	NA	NA	NA	NA	NA	NA	NA	NA	NA	NA	NA	NA	NA	NA	NA	NA	NA
38	India	Graduate	Yes	Finance	Married	No	NA	NA	NA	NA	NA	NA	NA	NA	NA	NA	NA	NA	NA	NA	NA	NA	NA	NA	NA	NA	NA	NA	NA	NA	NA	NA	NA	NA	NA	NA	NA
38	India	Graduate	Yes	Design engineer	Married	No	NA	NA	NA	NA	NA	NA	NA	NA	NA	NA	NA	NA	NA	NA	NA	NA	NA	NA	NA	NA	NA	NA	NA	NA	NA	NA	NA	NA	NA	NA	NA
38	Jordan	Under-graduate	Yes	Industry	Married	No	NA	NA	NA	NA	NA	NA	NA	NA	NA	NA	NA	NA	NA	NA	NA	NA	NA	NA	NA	NA	NA	NA	NA	NA	NA	NA	NA	NA	NA	NA	NA
38	Nepal	Graduate	Yes	Automobile Technician	Married	No	NA	NA	NA	NA	NA	NA	NA	NA	NA	NA	NA	NA	NA	NA	NA	NA	NA	NA	NA	NA	NA	NA	NA	NA	NA	NA	NA	NA	NA	NA	NA
38	Nepal	Graduate	Yes	Procurement	Married	No	NA	NA	NA	NA	NA	NA	NA	NA	NA	NA	NA	NA	NA	NA	NA	NA	NA	NA	NA	NA	NA	NA	NA	NA	NA	NA	NA	NA	NA	NA	NA
38	Nepal	Under-graduate	Yes	Tuh staff	Married	No	NA	NA	NA	NA	NA	NA	NA	NA	NA	NA	NA	NA	NA	NA	NA	NA	NA	NA	NA	NA	NA	NA	NA	NA	NA	NA	NA	NA	NA	NA	NA
38	Pakistan	High-school	Yes	Sponsor	Married	No	NA	NA	NA	NA	NA	NA	NA	NA	NA	NA	NA	NA	NA	NA	NA	NA	NA	NA	NA	NA	NA	NA	NA	NA	NA	NA	NA	NA	NA	NA	NA
38	Pakistan	High-school	Yes	Electrical Engineer	Married	No	NA	NA	NA	NA	NA	NA	NA	NA	NA	NA	NA	NA	NA	NA	NA	NA	NA	NA	NA	NA	NA	NA	NA	NA	NA	NA	NA	NA	NA	NA	NA
38	Pakistan	Graduate	Yes	Cargo Officer	Married	No	NA	NA	NA	NA	NA	NA	NA	NA	NA	NA	NA	NA	NA	NA	NA	NA	NA	NA	NA	NA	NA	NA	NA	NA	NA	NA	NA	NA	NA	NA	NA
38	Pakistan	Graduate	Yes	Business	Married	No	NA	NA	NA	NA	NA	NA	NA	NA	NA	NA	NA	NA	NA	NA	NA	NA	NA	NA	NA	NA	NA	NA	NA	NA	NA	NA	NA	NA	NA	NA	NA
38	Pakistan	High-school	Yes	Machine operator	Married	No	NA	NA	NA	NA	NA	NA	NA	NA	NA	NA	NA	NA	NA	NA	NA	NA	NA	NA	NA	NA	NA	NA	NA	NA	NA	NA	NA	NA	NA	NA	NA
38	Pakistan	Post Graduate	Yes	Sharjah Islamic.bank	Married	No	NA	NA	NA	NA	NA	NA	NA	NA	NA	NA	NA	NA	NA	NA	NA	NA	NA	NA	NA	NA	NA	NA	NA	NA	NA	NA	NA	NA	NA	NA	NA
38	Pakistan	Graduate	Yes	Council supervisor	Married	No	NA	NA	NA	NA	NA	NA	NA	NA	NA	NA	NA	NA	NA	NA	NA	NA	NA	NA	NA	NA	NA	NA	NA	NA	NA	NA	NA	NA	NA	NA	NA
38	Philippines	Graduate	Yes	Steward in yacht	Single	No	NA	NA	NA	NA	NA	NA	NA	NA	NA	NA	NA	NA	NA	NA	NA	NA	NA	NA	NA	NA	NA	NA	NA	NA	NA	NA	NA	NA	NA	NA	NA
38	Philippines	Graduate	Yes	Visual merchandiser	Married	No	NA	NA	NA	NA	NA	NA	NA	NA	NA	NA	NA	NA	NA	NA	NA	NA	NA	NA	NA	NA	NA	NA	NA	NA	NA	NA	NA	NA	NA	NA	NA
38	Syria	High-school	Yes	Shoes	Married	No	NA	NA	NA	NA	NA	NA	NA	NA	NA	NA	NA	NA	NA	NA	NA	NA	NA	NA	NA	NA	NA	NA	NA	NA	NA	NA	NA	NA	NA	NA	NA
38	United Arab Emirates	High-school	Yes	Inspection	Married	No	NA	NA	NA	NA	NA	NA	NA	NA	NA	NA	NA	NA	NA	NA	NA	NA	NA	NA	NA	NA	NA	NA	NA	NA	NA	NA	NA	NA	NA	NA	NA
38	United Arab Emirates	Graduate and above	Yes	Senior maneger	Married	No	NA	NA	NA	NA	NA	NA	NA	NA	NA	NA	NA	NA	NA	NA	NA	NA	NA	NA	NA	NA	NA	NA	NA	NA	NA	NA	NA	NA	NA	NA	NA
38	Yemen	Graduate	Yes	Self-Business	Married	No	NA	NA	NA	NA	NA	NA	NA	NA	NA	NA	NA	NA	NA	NA	NA	NA	NA	NA	NA	NA	NA	NA	NA	NA	NA	NA	NA	NA	NA	NA	NA
39	Afghanistan	Graduate	Yes	Accountant	Married	No	NA	NA	NA	NA	NA	NA	NA	NA	NA	NA	NA	NA	NA	NA	NA	NA	NA	NA	NA	NA	NA	NA	NA	NA	NA	NA	NA	NA	NA	NA	NA
39	Afghanistan	High-school	Yes	Driver	Married	No	NA	NA	NA	NA	NA	NA	NA	NA	NA	NA	NA	NA	NA	NA	NA	NA	NA	NA	NA	NA	NA	NA	NA	NA	NA	NA	NA	NA	NA	NA	NA
39	Egypt	Graduate	Yes	Business	Married	No	NA	NA	NA	NA	NA	NA	NA	NA	NA	NA	NA	NA	NA	NA	NA	NA	NA	NA	NA	NA	NA	NA	NA	NA	NA	NA	NA	NA	NA	NA	NA
39	Egypt	Graduate	Yes	Consultant manager	Married	No	NA	NA	NA	NA	NA	NA	NA	NA	NA	NA	NA	NA	NA	NA	NA	NA	NA	NA	NA	NA	NA	NA	NA	NA	NA	NA	NA	NA	NA	NA	NA
39	India	Graduate	Yes	Genfocus Automation staff	Married	No	NA	NA	NA	NA	NA	NA	NA	NA	NA	NA	NA	NA	NA	NA	NA	NA	NA	NA	NA	NA	NA	NA	NA	NA	NA	NA	NA	NA	NA	NA	NA
39	India	Graduate	Yes	Electrical Engineer	Married	No	NA	NA	NA	NA	NA	NA	NA	NA	NA	NA	NA	NA	NA	NA	NA	NA	NA	NA	NA	NA	NA	NA	NA	NA	NA	NA	NA	NA	NA	NA	NA
39	India	High-school	Yes	Driver	Married	No	NA	NA	NA	NA	NA	NA	NA	NA	NA	NA	NA	NA	NA	NA	NA	NA	NA	NA	NA	NA	NA	NA	NA	NA	NA	NA	NA	NA	NA	NA	NA
39	India	High-school	Yes	Warehouse staff	Married	No	NA	NA	NA	NA	NA	NA	NA	NA	NA	NA	NA	NA	NA	NA	NA	NA	NA	NA	NA	NA	NA	NA	NA	NA	NA	NA	NA	NA	NA	NA	NA
39	India	Graduate	Yes	Sales manager	Married	No	NA	NA	NA	NA	NA	NA	NA	NA	NA	NA	NA	NA	NA	NA	NA	NA	NA	NA	NA	NA	NA	NA	NA	NA	NA	NA	NA	NA	NA	NA	NA
39	India	Graduate	Yes	Civil Engineer	Married	No	NA	NA	NA	NA	NA	NA	NA	NA	NA	NA	NA	NA	NA	NA	NA	NA	NA	NA	NA	NA	NA	NA	NA	NA	NA	NA	NA	NA	NA	NA	NA
39	India	Post Graduate and above	Yes	HR EXECUTIVE	Married	No	NA	NA	NA	NA	NA	NA	NA	NA	NA	NA	NA	NA	NA	NA	NA	NA	NA	NA	NA	NA	NA	NA	NA	NA	NA	NA	NA	NA	NA	NA	NA
39	India	High-school	Yes	Business	Married	No	NA	NA	NA	NA	NA	NA	NA	NA	NA	NA	NA	NA	NA	NA	NA	NA	NA	NA	NA	NA	NA	NA	NA	NA	NA	NA	NA	NA	NA	NA	NA
39	India	Graduate	Yes	Engineer	Married	No	NA	NA	NA	NA	NA	NA	NA	NA	NA	NA	NA	NA	NA	NA	NA	NA	NA	NA	NA	NA	NA	NA	NA	NA	NA	NA	NA	NA	NA	NA	NA
39	India	Graduate	Yes	Accountant	Married	No	NA	NA	NA	NA	NA	NA	NA	NA	NA	NA	NA	NA	NA	NA	NA	NA	NA	NA	NA	NA	NA	NA	NA	NA	NA	NA	NA	NA	NA	NA	NA
39	India	Graduate	Yes	Sales officer	Married	No	NA	NA	NA	NA	NA	NA	NA	NA	NA	NA	NA	NA	NA	NA	NA	NA	NA	NA	NA	NA	NA	NA	NA	NA	NA	NA	NA	NA	NA	NA	NA
39	India	Post Graduate and above	Yes	Business Analyst	Married	No	NA	NA	NA	NA	NA	NA	NA	NA	NA	NA	NA	NA	NA	NA	NA	NA	NA	NA	NA	NA	NA	NA	NA	NA	NA	NA	NA	NA	NA	NA	NA
39	India	Graduate	Yes	Sales	Married	No	NA	NA	NA	NA	NA	NA	NA	NA	NA	NA	NA	NA	NA	NA	NA	NA	NA	NA	NA	NA	NA	NA	NA	NA	NA	NA	NA	NA	NA	NA	NA
39	India	Post Graduate and above	Yes	Procurement	Married	No	NA	NA	NA	NA	NA	NA	NA	NA	NA	NA	NA	NA	NA	NA	NA	NA	NA	NA	NA	NA	NA	NA	NA	NA	NA	NA	NA	NA	NA	NA	NA
39	India	Graduate	Yes	Accountant	Married	No	NA	NA	NA	NA	NA	NA	NA	NA	NA	NA	NA	NA	NA	NA	NA	NA	NA	NA	NA	NA	NA	NA	NA	NA	NA	NA	NA	NA	NA	NA	NA
39	India	Post Graduate and above	Yes	Software developer	Married	No	NA	NA	NA	NA	NA	NA	NA	NA	NA	NA	NA	NA	NA	NA	NA	NA	NA	NA	NA	NA	NA	NA	NA	NA	NA	NA	NA	NA	NA	NA	NA
39	India	Graduate	Yes	Accountant	Married	No	NA	NA	NA	NA	NA	NA	NA	NA	NA	NA	NA	NA	NA	NA	NA	NA	NA	NA	NA	NA	NA	NA	NA	NA	NA	NA	NA	NA	NA	NA	NA
39	India	High-school	Yes	Driver	Married	No	NA	NA	NA	NA	NA	NA	NA	NA	NA	NA	NA	NA	NA	NA	NA	NA	NA	NA	NA	NA	NA	NA	NA	NA	NA	NA	NA	NA	NA	NA	NA
39	India	Post Graduate and above	Yes	Finance manager	Married	No	NA	NA	NA	NA	NA	NA	NA	NA	NA	NA	NA	NA	NA	NA	NA	NA	NA	NA	NA	NA	NA	NA	NA	NA	NA	NA	NA	NA	NA	NA	NA
39	India	Graduate	Yes	Manager	Married	No	NA	NA	NA	NA	NA	NA	NA	NA	NA	NA	NA	NA	NA	NA	NA	NA	NA	NA	NA	NA	NA	NA	NA	NA	NA	NA	NA	NA	NA	NA	NA
39	India	Graduate	Yes	Procurement	Married	No	NA	NA	NA	NA	NA	NA	NA	NA	NA	NA	NA	NA	NA	NA	NA	NA	NA	NA	NA	NA	NA	NA	NA	NA	NA	NA	NA	NA	NA	NA	NA
39	India	Graduate	Yes	Procurment	Married	No	NA	NA	NA	NA	NA	NA	NA	NA	NA	NA	NA	NA	NA	NA	NA	NA	NA	NA	NA	NA	NA	NA	NA	NA	NA	NA	NA	NA	NA	NA	NA
39	India	Post Graduate and above	Yes	Business	Married	No	NA	NA	NA	NA	NA	NA	NA	NA	NA	NA	NA	NA	NA	NA	NA	NA	NA	NA	NA	NA	NA	NA	NA	NA	NA	NA	NA	NA	NA	NA	NA
39	India	Graduate	Yes	Accountant	Married	No	NA	NA	NA	NA	NA	NA	NA	NA	NA	NA	NA	NA	NA	NA	NA	NA	NA	NA	NA	NA	NA	NA	NA	NA	NA	NA	NA	NA	NA	NA	NA
39	India	Graduate	Yes	Sales	Married	No	NA	NA	NA	NA	NA	NA	NA	NA	NA	NA	NA	NA	NA	NA	NA	NA	NA	NA	NA	NA	NA	NA	NA	NA	NA	NA	NA	NA	NA	NA	NA
39	India	Graduate	Yes	Procurement	Married	No	NA	NA	NA	NA	NA	NA	NA	NA	NA	NA	NA	NA	NA	NA	NA	NA	NA	NA	NA	NA	NA	NA	NA	NA	NA	NA	NA	NA	NA	NA	NA
39	India	Post Graduate	Yes		Married	No	NA	NA	NA	NA	NA	NA	NA	NA	NA	NA	NA	NA	NA	NA	NA	NA	NA	NA	NA	NA	NA	NA	NA	NA	NA	NA	NA	NA	NA	NA	NA
39	Pakistan	Post Graduate and above	Yes	Banker	Married	No	NA	NA	NA	NA	NA	NA	NA	NA	NA	NA	NA	NA	NA	NA	NA	NA	NA	NA	NA	NA	NA	NA	NA	NA	NA	NA	NA	NA	NA	NA	NA
39	Pakistan	Post Graduate and above	Yes	Next care	Married	No	NA	NA	NA	NA	NA	NA	NA	NA	NA	NA	NA	NA	NA	NA	NA	NA	NA	NA	NA	NA	NA	NA	NA	NA	NA	NA	NA	NA	NA	NA	NA
39	Pakistan	Graduate	Yes	Engineer	Married	No	NA	NA	NA	NA	NA	NA	NA	NA	NA	NA	NA	NA	NA	NA	NA	NA	NA	NA	NA	NA	NA	NA	NA	NA	NA	NA	NA	NA	NA	NA	NA
39	Philippines	Under-graduate	Yes	Technician for optical devices	Married	No	NA	NA	NA	NA	NA	NA	NA	NA	NA	NA	NA	NA	NA	NA	NA	NA	NA	NA	NA	NA	NA	NA	NA	NA	NA	NA	NA	NA	NA	NA	NA
39	United Arab Emirates	Graduate	Yes	Pilot	Married	No	NA	NA	NA	NA	NA	NA	NA	NA	NA	NA	NA	NA	NA	NA	NA	NA	NA	NA	NA	NA	NA	NA	NA	NA	NA	NA	NA	NA	NA	NA	NA
39	Yemen	Graduate	Yes	Seles officer	Married	No	NA	NA	NA	NA	NA	NA	NA	NA	NA	NA	NA	NA	NA	NA	NA	NA	NA	NA	NA	NA	NA	NA	NA	NA	NA	NA	NA	NA	NA	NA	NA
39	Yemen	High-school	No		Married	No	NA	NA	NA	NA	NA	NA	NA	NA	NA	NA	NA	NA	NA	NA	NA	NA	NA	NA	NA	NA	NA	NA	NA	NA	NA	NA	NA	NA	NA	NA	NA
39	Yemen	Graduate	Yes	Police	Married	No	NA	NA	NA	NA	NA	NA	NA	NA	NA	NA	NA	NA	NA	NA	NA	NA	NA	NA	NA	NA	NA	NA	NA	NA	NA	NA	NA	NA	NA	NA	NA
40	Bangladesh	High-school	Yes	Private service	Married	No	NA	NA	NA	NA	NA	NA	NA	NA	NA	NA	NA	NA	NA	NA	NA	NA	NA	NA	NA	NA	NA	NA	NA	NA	NA	NA	NA	NA	NA	NA	NA
40	Bangladesh	Graduate	Yes	Sales	Married	No	NA	NA	NA	NA	NA	NA	NA	NA	NA	NA	NA	NA	NA	NA	NA	NA	NA	NA	NA	NA	NA	NA	NA	NA	NA	NA	NA	NA	NA	NA	NA
40	Bangladesh	Graduate	Yes	Store Manager in Jewelry	Married	No	NA	NA	NA	NA	NA	NA	NA	NA	NA	NA	NA	NA	NA	NA	NA	NA	NA	NA	NA	NA	NA	NA	NA	NA	NA	NA	NA	NA	NA	NA	NA
40	Egypt	Graduate	Yes	Engineer	Married	No	NA	NA	NA	NA	NA	NA	NA	NA	NA	NA	NA	NA	NA	NA	NA	NA	NA	NA	NA	NA	NA	NA	NA	NA	NA	NA	NA	NA	NA	NA	NA
40	India	Graduate	Yes	Medical Representative	Married	No	NA	NA	NA	NA	NA	NA	NA	NA	NA	NA	NA	NA	NA	NA	NA	NA	NA	NA	NA	NA	NA	NA	NA	NA	NA	NA	NA	NA	NA	NA	NA
40	India	Graduate	Yes	GenAutomation staff	Single	No	NA	NA	NA	NA	NA	NA	NA	NA	NA	NA	NA	NA	NA	NA	NA	NA	NA	NA	NA	NA	NA	NA	NA	NA	NA	NA	NA	NA	NA	NA	NA
40	India	Graduate	Yes	Manager	Married	No	NA	NA	NA	NA	NA	NA	NA	NA	NA	NA	NA	NA	NA	NA	NA	NA	NA	NA	NA	NA	NA	NA	NA	NA	NA	NA	NA	NA	NA	NA	NA
40	India	Post Graduate and above	Yes	Sales Manager	Married	No	NA	NA	NA	NA	NA	NA	NA	NA	NA	NA	NA	NA	NA	NA	NA	NA	NA	NA	NA	NA	NA	NA	NA	NA	NA	NA	NA	NA	NA	NA	NA
40	India	Graduate	Yes	Management consultant	Single	No	NA	NA	NA	NA	NA	NA	NA	NA	NA	NA	NA	NA	NA	NA	NA	NA	NA	NA	NA	NA	NA	NA	NA	NA	NA	NA	NA	NA	NA	NA	NA
40	India	High-school	Yes	Electician	Married	No	NA	NA	NA	NA	NA	NA	NA	NA	NA	NA	NA	NA	NA	NA	NA	NA	NA	NA	NA	NA	NA	NA	NA	NA	NA	NA	NA	NA	NA	NA	NA
40	India	High-school	Yes	Driver	Married	No	NA	NA	NA	NA	NA	NA	NA	NA	NA	NA	NA	NA	NA	NA	NA	NA	NA	NA	NA	NA	NA	NA	NA	NA	NA	NA	NA	NA	NA	NA	NA
40	India	Post Graduate and above	Yes	Engineer	Married	No	NA	NA	NA	NA	NA	NA	NA	NA	NA	NA	NA	NA	NA	NA	NA	NA	NA	NA	NA	NA	NA	NA	NA	NA	NA	NA	NA	NA	NA	NA	NA
40	India	High-school	Yes	DHP DRIVER	Married	No	NA	NA	NA	NA	NA	NA	NA	NA	NA	NA	NA	NA	NA	NA	NA	NA	NA	NA	NA	NA	NA	NA	NA	NA	NA	NA	NA	NA	NA	NA	NA
40	India	Post Graduate and above	Yes	Market Manager	Married	No	NA	NA	NA	NA	NA	NA	NA	NA	NA	NA	NA	NA	NA	NA	NA	NA	NA	NA	NA	NA	NA	NA	NA	NA	NA	NA	NA	NA	NA	NA	NA
40	India	High-school	Yes	Sales	Married	No	NA	NA	NA	NA	NA	NA	NA	NA	NA	NA	NA	NA	NA	NA	NA	NA	NA	NA	NA	NA	NA	NA	NA	NA	NA	NA	NA	NA	NA	NA	NA
40	India	Post Graduate and above	Yes	Sales manager	Married	No	NA	NA	NA	NA	NA	NA	NA	NA	NA	NA	NA	NA	NA	NA	NA	NA	NA	NA	NA	NA	NA	NA	NA	NA	NA	NA	NA	NA	NA	NA	NA
40	India	Post Graduate and above	Yes	Sales manager	Married	No	NA	NA	NA	NA	NA	NA	NA	NA	NA	NA	NA	NA	NA	NA	NA	NA	NA	NA	NA	NA	NA	NA	NA	NA	NA	NA	NA	NA	NA	NA	NA
40	India	Post Graduate and above	Yes	Admin	Married	No	NA	NA	NA	NA	NA	NA	NA	NA	NA	NA	NA	NA	NA	NA	NA	NA	NA	NA	NA	NA	NA	NA	NA	NA	NA	NA	NA	NA	NA	NA	NA
40	India	High-school	Yes	PRO	Married	No	NA	NA	NA	NA	NA	NA	NA	NA	NA	NA	NA	NA	NA	NA	NA	NA	NA	NA	NA	NA	NA	NA	NA	NA	NA	NA	NA	NA	NA	NA	NA
40	India	Graduate	Yes	Engineer	Married	No	NA	NA	NA	NA	NA	NA	NA	NA	NA	NA	NA	NA	NA	NA	NA	NA	NA	NA	NA	NA	NA	NA	NA	NA	NA	NA	NA	NA	NA	NA	NA
40	India	High-school	Yes	Driver	Married	No	NA	NA	NA	NA	NA	NA	NA	NA	NA	NA	NA	NA	NA	NA	NA	NA	NA	NA	NA	NA	NA	NA	NA	NA	NA	NA	NA	NA	NA	NA	NA
40	India	Under-graduate	Yes	Medical	Married	No	NA	NA	NA	NA	NA	NA	NA	NA	NA	NA	NA	NA	NA	NA	NA	NA	NA	NA	NA	NA	NA	NA	NA	NA	NA	NA	NA	NA	NA	NA	NA
40	India	Graduate	Yes	Technician	Married	No	NA	NA	NA	NA	NA	NA	NA	NA	NA	NA	NA	NA	NA	NA	NA	NA	NA	NA	NA	NA	NA	NA	NA	NA	NA	NA	NA	NA	NA	NA	NA
40	India	Post Graduate and above	Yes		Married	No	NA	NA	NA	NA	NA	NA	NA	NA	NA	NA	NA	NA	NA	NA	NA	NA	NA	NA	NA	NA	NA	NA	NA	NA	NA	NA	NA	NA	NA	NA	NA
40	India	Post Graduate and above	Yes	Business	Married	No	NA	NA	NA	NA	NA	NA	NA	NA	NA	NA	NA	NA	NA	NA	NA	NA	NA	NA	NA	NA	NA	NA	NA	NA	NA	NA	NA	NA	NA	NA	NA
40	India	Under-graduate	Yes	Sales manager	Married	No	NA	NA	NA	NA	NA	NA	NA	NA	NA	NA	NA	NA	NA	NA	NA	NA	NA	NA	NA	NA	NA	NA	NA	NA	NA	NA	NA	NA	NA	NA	NA
40	Nigeria	Graduate	Yes	Fitness trainer	Married	No	NA	NA	NA	NA	NA	NA	NA	NA	NA	NA	NA	NA	NA	NA	NA	NA	NA	NA	NA	NA	NA	NA	NA	NA	NA	NA	NA	NA	NA	NA	NA
40	Pakistan	High-school	Yes	Driver	Married	No	NA	NA	NA	NA	NA	NA	NA	NA	NA	NA	NA	NA	NA	NA	NA	NA	NA	NA	NA	NA	NA	NA	NA	NA	NA	NA	NA	NA	NA	NA	NA
40	Pakistan	Post Graduate and above	Yes	Own-Business	Married	No	NA	NA	NA	NA	NA	NA	NA	NA	NA	NA	NA	NA	NA	NA	NA	NA	NA	NA	NA	NA	NA	NA	NA	NA	NA	NA	NA	NA	NA	NA	NA
40	Pakistan	Graduate	Yes	Banker	Married	No	NA	NA	NA	NA	NA	NA	NA	NA	NA	NA	NA	NA	NA	NA	NA	NA	NA	NA	NA	NA	NA	NA	NA	NA	NA	NA	NA	NA	NA	NA	NA
40	Pakistan	High-school	Yes	Business	Married	No	NA	NA	NA	NA	NA	NA	NA	NA	NA	NA	NA	NA	NA	NA	NA	NA	NA	NA	NA	NA	NA	NA	NA	NA	NA	NA	NA	NA	NA	NA	NA
40	Pakistan	Graduate	Yes	IT	Married	No	NA	NA	NA	NA	NA	NA	NA	NA	NA	NA	NA	NA	NA	NA	NA	NA	NA	NA	NA	NA	NA	NA	NA	NA	NA	NA	NA	NA	NA	NA	NA
40	Pakistan	High-school	Yes	Scrap	Married	No	NA	NA	NA	NA	NA	NA	NA	NA	NA	NA	NA	NA	NA	NA	NA	NA	NA	NA	NA	NA	NA	NA	NA	NA	NA	NA	NA	NA	NA	NA	NA
40	Pakistan	High-school	Yes	TUH Facility supervisor	Married	No	NA	NA	NA	NA	NA	NA	NA	NA	NA	NA	NA	NA	NA	NA	NA	NA	NA	NA	NA	NA	NA	NA	NA	NA	NA	NA	NA	NA	NA	NA	NA
40	Pakistan	Graduate	Yes	Pro	Married	No	NA	NA	NA	NA	NA	NA	NA	NA	NA	NA	NA	NA	NA	NA	NA	NA	NA	NA	NA	NA	NA	NA	NA	NA	NA	NA	NA	NA	NA	NA	NA
40	Pakistan	Graduate	Yes	General manager	Married	No	NA	NA	NA	NA	NA	NA	NA	NA	NA	NA	NA	NA	NA	NA	NA	NA	NA	NA	NA	NA	NA	NA	NA	NA	NA	NA	NA	NA	NA	NA	NA
40	Pakistan	Graduate	Yes	Sales	Married	No	NA	NA	NA	NA	NA	NA	NA	NA	NA	NA	NA	NA	NA	NA	NA	NA	NA	NA	NA	NA	NA	NA	NA	NA	NA	NA	NA	NA	NA	NA	NA
40	Palestine State	Post Graduate and above	Yes	Computer engineering	Single	No	NA	NA	NA	NA	NA	NA	NA	NA	NA	NA	NA	NA	NA	NA	NA	NA	NA	NA	NA	NA	NA	NA	NA	NA	NA	NA	NA	NA	NA	NA	NA
40	Philippines	Graduate	Yes	Assistant teacher	Married	No	NA	NA	NA	NA	NA	NA	NA	NA	NA	NA	NA	NA	NA	NA	NA	NA	NA	NA	NA	NA	NA	NA	NA	NA	NA	NA	NA	NA	NA	NA	NA
40	Yemen	Graduate	Yes	Admin	Married	No	NA	NA	NA	NA	NA	NA	NA	NA	NA	NA	NA	NA	NA	NA	NA	NA	NA	NA	NA	NA	NA	NA	NA	NA	NA	NA	NA	NA	NA	NA	NA
41	Bangladesh	Post Graduate and above	Yes	Marketing	Married	No	NA	NA	NA	NA	NA	NA	NA	NA	NA	NA	NA	NA	NA	NA	NA	NA	NA	NA	NA	NA	NA	NA	NA	NA	NA	NA	NA	NA	NA	NA	NA
41	Egypt	Graduate	Yes	Science	Married	No	NA	NA	NA	NA	NA	NA	NA	NA	NA	NA	NA	NA	NA	NA	NA	NA	NA	NA	NA	NA	NA	NA	NA	NA	NA	NA	NA	NA	NA	NA	NA
41	Egypt	Graduate	Yes	Construction	Married	No	NA	NA	NA	NA	NA	NA	NA	NA	NA	NA	NA	NA	NA	NA	NA	NA	NA	NA	NA	NA	NA	NA	NA	NA	NA	NA	NA	NA	NA	NA	NA
41	India	Graduate	Yes	Shopkeeper	Married	No	NA	NA	NA	NA	NA	NA	NA	NA	NA	NA	NA	NA	NA	NA	NA	NA	NA	NA	NA	NA	NA	NA	NA	NA	NA	NA	NA	NA	NA	NA	NA
41	India	Post Graduate and above	Yes	Hospitality cheif of TuH	Married	No	NA	NA	NA	NA	NA	NA	NA	NA	NA	NA	NA	NA	NA	NA	NA	NA	NA	NA	NA	NA	NA	NA	NA	NA	NA	NA	NA	NA	NA	NA	NA
41	India	Graduate	Yes	Hospital staff	Married	No	NA	NA	NA	NA	NA	NA	NA	NA	NA	NA	NA	NA	NA	NA	NA	NA	NA	NA	NA	NA	NA	NA	NA	NA	NA	NA	NA	NA	NA	NA	NA
41	India	Graduate	Yes	Sales	Married	No	NA	NA	NA	NA	NA	NA	NA	NA	NA	NA	NA	NA	NA	NA	NA	NA	NA	NA	NA	NA	NA	NA	NA	NA	NA	NA	NA	NA	NA	NA	NA
41	India	Graduate	Yes	Assistant Manager	Married	No	NA	NA	NA	NA	NA	NA	NA	NA	NA	NA	NA	NA	NA	NA	NA	NA	NA	NA	NA	NA	NA	NA	NA	NA	NA	NA	NA	NA	NA	NA	NA
41	India	Post Graduate and above	Yes	Insurance manager	Married	No	NA	NA	NA	NA	NA	NA	NA	NA	NA	NA	NA	NA	NA	NA	NA	NA	NA	NA	NA	NA	NA	NA	NA	NA	NA	NA	NA	NA	NA	NA	NA
41	India	Graduate	Yes	Dentist	Married	No	NA	NA	NA	NA	NA	NA	NA	NA	NA	NA	NA	NA	NA	NA	NA	NA	NA	NA	NA	NA	NA	NA	NA	NA	NA	NA	NA	NA	NA	NA	NA
41	India	Graduate	Yes	Sales	Married	No	NA	NA	NA	NA	NA	NA	NA	NA	NA	NA	NA	NA	NA	NA	NA	NA	NA	NA	NA	NA	NA	NA	NA	NA	NA	NA	NA	NA	NA	NA	NA
41	India	Graduate	Yes	Project manager	Married	No	NA	NA	NA	NA	NA	NA	NA	NA	NA	NA	NA	NA	NA	NA	NA	NA	NA	NA	NA	NA	NA	NA	NA	NA	NA	NA	NA	NA	NA	NA	NA
41	Nepal	Under-graduate	Yes	Gmu staff	Married	No	NA	NA	NA	NA	NA	NA	NA	NA	NA	NA	NA	NA	NA	NA	NA	NA	NA	NA	NA	NA	NA	NA	NA	NA	NA	NA	NA	NA	NA	NA	NA
41	Pakistan	Graduate	Yes		Married	No	NA	NA	NA	NA	NA	NA	NA	NA	NA	NA	NA	NA	NA	NA	NA	NA	NA	NA	NA	NA	NA	NA	NA	NA	NA	NA	NA	NA	NA	NA	NA
41	Pakistan	Graduate	Yes	Sales marketing	Married	No	NA	NA	NA	NA	NA	NA	NA	NA	NA	NA	NA	NA	NA	NA	NA	NA	NA	NA	NA	NA	NA	NA	NA	NA	NA	NA	NA	NA	NA	NA	NA
41	Pakistan	High-school	Yes	Supervisor	Married	No	NA	NA	NA	NA	NA	NA	NA	NA	NA	NA	NA	NA	NA	NA	NA	NA	NA	NA	NA	NA	NA	NA	NA	NA	NA	NA	NA	NA	NA	NA	NA
41	Sudan	Post Graduate and above	Yes	Professor	Married	No	NA	NA	NA	NA	NA	NA	NA	NA	NA	NA	NA	NA	NA	NA	NA	NA	NA	NA	NA	NA	NA	NA	NA	NA	NA	NA	NA	NA	NA	NA	NA
41	Yemen	High-school	Yes	Dubai police	Married	No	NA	NA	NA	NA	NA	NA	NA	NA	NA	NA	NA	NA	NA	NA	NA	NA	NA	NA	NA	NA	NA	NA	NA	NA	NA	NA	NA	NA	NA	NA	NA
42	Egypt	Post Graduate and above	Yes		Married	No	NA	NA	NA	NA	NA	NA	NA	NA	NA	NA	NA	NA	NA	NA	NA	NA	NA	NA	NA	NA	NA	NA	NA	NA	NA	NA	NA	NA	NA	NA	NA
42	India	Post Graduate and above	Yes	Purchase officer	Married	No	NA	NA	NA	NA	NA	NA	NA	NA	NA	NA	NA	NA	NA	NA	NA	NA	NA	NA	NA	NA	NA	NA	NA	NA	NA	NA	NA	NA	NA	NA	NA
42	India	Graduate	Yes	Hospital staff	Married	No	NA	NA	NA	NA	NA	NA	NA	NA	NA	NA	NA	NA	NA	NA	NA	NA	NA	NA	NA	NA	NA	NA	NA	NA	NA	NA	NA	NA	NA	NA	NA
42	India	Post Graduate and above	Yes	Sales Manager	Married	No	NA	NA	NA	NA	NA	NA	NA	NA	NA	NA	NA	NA	NA	NA	NA	NA	NA	NA	NA	NA	NA	NA	NA	NA	NA	NA	NA	NA	NA	NA	NA
42	India	Graduate	Yes	Supervisor	Married	No	NA	NA	NA	NA	NA	NA	NA	NA	NA	NA	NA	NA	NA	NA	NA	NA	NA	NA	NA	NA	NA	NA	NA	NA	NA	NA	NA	NA	NA	NA	NA
42	India	Graduate	Yes	CA	Married	No	NA	NA	NA	NA	NA	NA	NA	NA	NA	NA	NA	NA	NA	NA	NA	NA	NA	NA	NA	NA	NA	NA	NA	NA	NA	NA	NA	NA	NA	NA	NA
42	India	Graduate	Yes	Insurance	Married	No	NA	NA	NA	NA	NA	NA	NA	NA	NA	NA	NA	NA	NA	NA	NA	NA	NA	NA	NA	NA	NA	NA	NA	NA	NA	NA	NA	NA	NA	NA	NA
42	Nigeria	Post Graduate and above	Yes	In-Government	Married	No	NA	NA	NA	NA	NA	NA	NA	NA	NA	NA	NA	NA	NA	NA	NA	NA	NA	NA	NA	NA	NA	NA	NA	NA	NA	NA	NA	NA	NA	NA	NA
42	Pakistan	High-school	Yes	Driver	Married	No	NA	NA	NA	NA	NA	NA	NA	NA	NA	NA	NA	NA	NA	NA	NA	NA	NA	NA	NA	NA	NA	NA	NA	NA	NA	NA	NA	NA	NA	NA	NA
42	Pakistan	Graduate	Yes	Manager	Married	No	NA	NA	NA	NA	NA	NA	NA	NA	NA	NA	NA	NA	NA	NA	NA	NA	NA	NA	NA	NA	NA	NA	NA	NA	NA	NA	NA	NA	NA	NA	NA
42	Pakistan	Graduate	Yes	Fabrication Foreman on steel company	Married	No	NA	NA	NA	NA	NA	NA	NA	NA	NA	NA	NA	NA	NA	NA	NA	NA	NA	NA	NA	NA	NA	NA	NA	NA	NA	NA	NA	NA	NA	NA	NA
42	Pakistan	High-school	Yes	Own-store	Married	No	NA	NA	NA	NA	NA	NA	NA	NA	NA	NA	NA	NA	NA	NA	NA	NA	NA	NA	NA	NA	NA	NA	NA	NA	NA	NA	NA	NA	NA	NA	NA
42	Pakistan	High-school	Yes	Security	Married	No	NA	NA	NA	NA	NA	NA	NA	NA	NA	NA	NA	NA	NA	NA	NA	NA	NA	NA	NA	NA	NA	NA	NA	NA	NA	NA	NA	NA	NA	NA	NA
42	Pakistan	Post Graduate and above	Yes	Business	Married	No	NA	NA	NA	NA	NA	NA	NA	NA	NA	NA	NA	NA	NA	NA	NA	NA	NA	NA	NA	NA	NA	NA	NA	NA	NA	NA	NA	NA	NA	NA	NA
42	Yemen	Graduate	Yes	Dubai police	Married	No	NA	NA	NA	NA	NA	NA	NA	NA	NA	NA	NA	NA	NA	NA	NA	NA	NA	NA	NA	NA	NA	NA	NA	NA	NA	NA	NA	NA	NA	NA	NA
43	Egypt	High-school	Yes	Executive cou cil government	Married	No	NA	NA	NA	NA	NA	NA	NA	NA	NA	NA	NA	NA	NA	NA	NA	NA	NA	NA	NA	NA	NA	NA	NA	NA	NA	NA	NA	NA	NA	NA	NA
43	Egypt	Graduate	Yes	Security Manager	Married	No	NA	NA	NA	NA	NA	NA	NA	NA	NA	NA	NA	NA	NA	NA	NA	NA	NA	NA	NA	NA	NA	NA	NA	NA	NA	NA	NA	NA	NA	NA	NA
43	India	Graduate	Yes	Construction worker	Married	No	NA	NA	NA	NA	NA	NA	NA	NA	NA	NA	NA	NA	NA	NA	NA	NA	NA	NA	NA	NA	NA	NA	NA	NA	NA	NA	NA	NA	NA	NA	NA
43	India	Graduate	Yes	Banker	Married	No	NA	NA	NA	NA	NA	NA	NA	NA	NA	NA	NA	NA	NA	NA	NA	NA	NA	NA	NA	NA	NA	NA	NA	NA	NA	NA	NA	NA	NA	NA	NA
43	India	Post Graduate and above	Yes	System Administrator	Married	No	NA	NA	NA	NA	NA	NA	NA	NA	NA	NA	NA	NA	NA	NA	NA	NA	NA	NA	NA	NA	NA	NA	NA	NA	NA	NA	NA	NA	NA	NA	NA
43	India	Post Graduate and above	Yes	Body and soul staff	Married	No	NA	NA	NA	NA	NA	NA	NA	NA	NA	NA	NA	NA	NA	NA	NA	NA	NA	NA	NA	NA	NA	NA	NA	NA	NA	NA	NA	NA	NA	NA	NA
43	India	High-school	Yes	Driver	Married	No	NA	NA	NA	NA	NA	NA	NA	NA	NA	NA	NA	NA	NA	NA	NA	NA	NA	NA	NA	NA	NA	NA	NA	NA	NA	NA	NA	NA	NA	NA	NA
43	India	Graduate	Yes	Logistics	Married	No	NA	NA	NA	NA	NA	NA	NA	NA	NA	NA	NA	NA	NA	NA	NA	NA	NA	NA	NA	NA	NA	NA	NA	NA	NA	NA	NA	NA	NA	NA	NA
43	India	Post Graduate and above	Yes	Software engineer	Married	No	NA	NA	NA	NA	NA	NA	NA	NA	NA	NA	NA	NA	NA	NA	NA	NA	NA	NA	NA	NA	NA	NA	NA	NA	NA	NA	NA	NA	NA	NA	NA
43	India	Graduate	Yes	Mechanical Engineer	Married	No	NA	NA	NA	NA	NA	NA	NA	NA	NA	NA	NA	NA	NA	NA	NA	NA	NA	NA	NA	NA	NA	NA	NA	NA	NA	NA	NA	NA	NA	NA	NA
43	India	Under-graduate	Yes	Electronics	Married	No	NA	NA	NA	NA	NA	NA	NA	NA	NA	NA	NA	NA	NA	NA	NA	NA	NA	NA	NA	NA	NA	NA	NA	NA	NA	NA	NA	NA	NA	NA	NA
43	India	Graduate	Yes	Engineer	Married	No	NA	NA	NA	NA	NA	NA	NA	NA	NA	NA	NA	NA	NA	NA	NA	NA	NA	NA	NA	NA	NA	NA	NA	NA	NA	NA	NA	NA	NA	NA	NA
43	India	Graduate	Yes	Accountant	Married	No	NA	NA	NA	NA	NA	NA	NA	NA	NA	NA	NA	NA	NA	NA	NA	NA	NA	NA	NA	NA	NA	NA	NA	NA	NA	NA	NA	NA	NA	NA	NA
43	India	Under-graduate	Yes	Accountant	Married	No	NA	NA	NA	NA	NA	NA	NA	NA	NA	NA	NA	NA	NA	NA	NA	NA	NA	NA	NA	NA	NA	NA	NA	NA	NA	NA	NA	NA	NA	NA	NA
43	India	Post Graduate	Yes	Sales executive officer	Married	No	NA	NA	NA	NA	NA	NA	NA	NA	NA	NA	NA	NA	NA	NA	NA	NA	NA	NA	NA	NA	NA	NA	NA	NA	NA	NA	NA	NA	NA	NA	NA
43	Pakistan	Graduate	Yes	Engineer	Married	No	NA	NA	NA	NA	NA	NA	NA	NA	NA	NA	NA	NA	NA	NA	NA	NA	NA	NA	NA	NA	NA	NA	NA	NA	NA	NA	NA	NA	NA	NA	NA
43	Pakistan	Post Graduate and above	Yes	Conputer programer	Married	No	NA	NA	NA	NA	NA	NA	NA	NA	NA	NA	NA	NA	NA	NA	NA	NA	NA	NA	NA	NA	NA	NA	NA	NA	NA	NA	NA	NA	NA	NA	NA
43	Philippines	Graduate	Yes	Electrical technician	Married	No	NA	NA	NA	NA	NA	NA	NA	NA	NA	NA	NA	NA	NA	NA	NA	NA	NA	NA	NA	NA	NA	NA	NA	NA	NA	NA	NA	NA	NA	NA	NA
43	Sri Lanka	High-school	Yes	Sales	Married	No	NA	NA	NA	NA	NA	NA	NA	NA	NA	NA	NA	NA	NA	NA	NA	NA	NA	NA	NA	NA	NA	NA	NA	NA	NA	NA	NA	NA	NA	NA	NA
43	United Arab Emirates	High-school	Yes	Adminstrator	Married	No	NA	NA	NA	NA	NA	NA	NA	NA	NA	NA	NA	NA	NA	NA	NA	NA	NA	NA	NA	NA	NA	NA	NA	NA	NA	NA	NA	NA	NA	NA	NA
44	Bangladesh	Graduate	Yes	Real estate	Married	No	NA	NA	NA	NA	NA	NA	NA	NA	NA	NA	NA	NA	NA	NA	NA	NA	NA	NA	NA	NA	NA	NA	NA	NA	NA	NA	NA	NA	NA	NA	NA
44	India	Graduate	Yes	Paint manufacturing unit	Married	No	NA	NA	NA	NA	NA	NA	NA	NA	NA	NA	NA	NA	NA	NA	NA	NA	NA	NA	NA	NA	NA	NA	NA	NA	NA	NA	NA	NA	NA	NA	NA
44	India	Graduate	Yes	Operation Engineer	Married	No	NA	NA	NA	NA	NA	NA	NA	NA	NA	NA	NA	NA	NA	NA	NA	NA	NA	NA	NA	NA	NA	NA	NA	NA	NA	NA	NA	NA	NA	NA	NA
44	India	Graduate	Yes	Accountant	Married	No	NA	NA	NA	NA	NA	NA	NA	NA	NA	NA	NA	NA	NA	NA	NA	NA	NA	NA	NA	NA	NA	NA	NA	NA	NA	NA	NA	NA	NA	NA	NA
44	India	Graduate	Yes	Accountant	Married	No	NA	NA	NA	NA	NA	NA	NA	NA	NA	NA	NA	NA	NA	NA	NA	NA	NA	NA	NA	NA	NA	NA	NA	NA	NA	NA	NA	NA	NA	NA	NA
44	India	Graduate	Yes	Accounts	Married	No	NA	NA	NA	NA	NA	NA	NA	NA	NA	NA	NA	NA	NA	NA	NA	NA	NA	NA	NA	NA	NA	NA	NA	NA	NA	NA	NA	NA	NA	NA	NA
44	India	Post Graduate and above	Yes	Assistant Finance Manager	Married	No	NA	NA	NA	NA	NA	NA	NA	NA	NA	NA	NA	NA	NA	NA	NA	NA	NA	NA	NA	NA	NA	NA	NA	NA	NA	NA	NA	NA	NA	NA	NA
44	India	Graduate	Yes	Deputy Director	Married	No	NA	NA	NA	NA	NA	NA	NA	NA	NA	NA	NA	NA	NA	NA	NA	NA	NA	NA	NA	NA	NA	NA	NA	NA	NA	NA	NA	NA	NA	NA	NA
44	India	Post Graduate	Yes	Doctor	Married	No	NA	NA	NA	NA	NA	NA	NA	NA	NA	NA	NA	NA	NA	NA	NA	NA	NA	NA	NA	NA	NA	NA	NA	NA	NA	NA	NA	NA	NA	NA	NA
44	India	Post Graduate	Yes	Dean of healthcare management	Married	No	NA	NA	NA	NA	NA	NA	NA	NA	NA	NA	NA	NA	NA	NA	NA	NA	NA	NA	NA	NA	NA	NA	NA	NA	NA	NA	NA	NA	NA	NA	NA
44	Pakistan	Graduate	Yes	Sales manager	Married	No	NA	NA	NA	NA	NA	NA	NA	NA	NA	NA	NA	NA	NA	NA	NA	NA	NA	NA	NA	NA	NA	NA	NA	NA	NA	NA	NA	NA	NA	NA	NA
44	Pakistan	Graduate	Yes	Cheif -Analyst	Married	No	NA	NA	NA	NA	NA	NA	NA	NA	NA	NA	NA	NA	NA	NA	NA	NA	NA	NA	NA	NA	NA	NA	NA	NA	NA	NA	NA	NA	NA	NA	NA
44	Pakistan	High-school	Yes	PRO	Married	No	NA	NA	NA	NA	NA	NA	NA	NA	NA	NA	NA	NA	NA	NA	NA	NA	NA	NA	NA	NA	NA	NA	NA	NA	NA	NA	NA	NA	NA	NA	NA
44	Sudan	Post Graduate and above	Yes	System analyst	Married	No	NA	NA	NA	NA	NA	NA	NA	NA	NA	NA	NA	NA	NA	NA	NA	NA	NA	NA	NA	NA	NA	NA	NA	NA	NA	NA	NA	NA	NA	NA	NA
44	Yemen	Graduate	Yes	Goverment employee	Married	No	NA	NA	NA	NA	NA	NA	NA	NA	NA	NA	NA	NA	NA	NA	NA	NA	NA	NA	NA	NA	NA	NA	NA	NA	NA	NA	NA	NA	NA	NA	NA
45	Bangladesh	Graduate	Yes	Civil Engineer	Married	No	NA	NA	NA	NA	NA	NA	NA	NA	NA	NA	NA	NA	NA	NA	NA	NA	NA	NA	NA	NA	NA	NA	NA	NA	NA	NA	NA	NA	NA	NA	NA
45	Bangladesh	Graduate	Yes	Sales	Married	No	NA	NA	NA	NA	NA	NA	NA	NA	NA	NA	NA	NA	NA	NA	NA	NA	NA	NA	NA	NA	NA	NA	NA	NA	NA	NA	NA	NA	NA	NA	NA
45	Canada	Post Graduate	Yes	Private dental practice	Married	No	NA	NA	NA	NA	NA	NA	NA	NA	NA	NA	NA	NA	NA	NA	NA	NA	NA	NA	NA	NA	NA	NA	NA	NA	NA	NA	NA	NA	NA	NA	NA
45	Egypt	Graduate	Yes	Own-business	Married	No	NA	NA	NA	NA	NA	NA	NA	NA	NA	NA	NA	NA	NA	NA	NA	NA	NA	NA	NA	NA	NA	NA	NA	NA	NA	NA	NA	NA	NA	NA	NA
45	India	High-school	Yes	TUH STAFF	Married	No	NA	NA	NA	NA	NA	NA	NA	NA	NA	NA	NA	NA	NA	NA	NA	NA	NA	NA	NA	NA	NA	NA	NA	NA	NA	NA	NA	NA	NA	NA	NA
45	India	Post Graduate and above	Yes	Computer engineer	Married	No	NA	NA	NA	NA	NA	NA	NA	NA	NA	NA	NA	NA	NA	NA	NA	NA	NA	NA	NA	NA	NA	NA	NA	NA	NA	NA	NA	NA	NA	NA	NA
45	India	Graduate	Yes	Manager Logistics	Married	No	NA	NA	NA	NA	NA	NA	NA	NA	NA	NA	NA	NA	NA	NA	NA	NA	NA	NA	NA	NA	NA	NA	NA	NA	NA	NA	NA	NA	NA	NA	NA
45	India	Post Graduate and above	Yes	Doctor	Married	No	NA	NA	NA	NA	NA	NA	NA	NA	NA	NA	NA	NA	NA	NA	NA	NA	NA	NA	NA	NA	NA	NA	NA	NA	NA	NA	NA	NA	NA	NA	NA
45	India	Graduate	Yes	Sales	Married	No	NA	NA	NA	NA	NA	NA	NA	NA	NA	NA	NA	NA	NA	NA	NA	NA	NA	NA	NA	NA	NA	NA	NA	NA	NA	NA	NA	NA	NA	NA	NA
45	India	Graduate	Yes	Engineer	Married	No	NA	NA	NA	NA	NA	NA	NA	NA	NA	NA	NA	NA	NA	NA	NA	NA	NA	NA	NA	NA	NA	NA	NA	NA	NA	NA	NA	NA	NA	NA	NA
45	India	Graduate	Yes	Instrument Technician	Married	No	NA	NA	NA	NA	NA	NA	NA	NA	NA	NA	NA	NA	NA	NA	NA	NA	NA	NA	NA	NA	NA	NA	NA	NA	NA	NA	NA	NA	NA	NA	NA
45	India	Graduate	Yes	Sales	Married	No	NA	NA	NA	NA	NA	NA	NA	NA	NA	NA	NA	NA	NA	NA	NA	NA	NA	NA	NA	NA	NA	NA	NA	NA	NA	NA	NA	NA	NA	NA	NA
45	India	Post Graduate and above	Yes	Admin	Married	No	NA	NA	NA	NA	NA	NA	NA	NA	NA	NA	NA	NA	NA	NA	NA	NA	NA	NA	NA	NA	NA	NA	NA	NA	NA	NA	NA	NA	NA	NA	NA
45	India	Graduate	Yes	It	Married	No	NA	NA	NA	NA	NA	NA	NA	NA	NA	NA	NA	NA	NA	NA	NA	NA	NA	NA	NA	NA	NA	NA	NA	NA	NA	NA	NA	NA	NA	NA	NA
45	India	Graduate	Yes	Driver	Married	No	NA	NA	NA	NA	NA	NA	NA	NA	NA	NA	NA	NA	NA	NA	NA	NA	NA	NA	NA	NA	NA	NA	NA	NA	NA	NA	NA	NA	NA	NA	NA
45	Iraq	Graduate	Yes	Engineer-In Government	Married	No	NA	NA	NA	NA	NA	NA	NA	NA	NA	NA	NA	NA	NA	NA	NA	NA	NA	NA	NA	NA	NA	NA	NA	NA	NA	NA	NA	NA	NA	NA	NA
45	Jordan	Graduate	Yes	Project Manager	Married	No	NA	NA	NA	NA	NA	NA	NA	NA	NA	NA	NA	NA	NA	NA	NA	NA	NA	NA	NA	NA	NA	NA	NA	NA	NA	NA	NA	NA	NA	NA	NA
45	Pakistan	Graduate	Yes	Managing Director	Married	No	NA	NA	NA	NA	NA	NA	NA	NA	NA	NA	NA	NA	NA	NA	NA	NA	NA	NA	NA	NA	NA	NA	NA	NA	NA	NA	NA	NA	NA	NA	NA
45	Pakistan	Graduate	Yes	Electrical Engineer	Married	No	NA	NA	NA	NA	NA	NA	NA	NA	NA	NA	NA	NA	NA	NA	NA	NA	NA	NA	NA	NA	NA	NA	NA	NA	NA	NA	NA	NA	NA	NA	NA
45	Sudan	Under-graduate	Yes	Cleaning company	Married	No	NA	NA	NA	NA	NA	NA	NA	NA	NA	NA	NA	NA	NA	NA	NA	NA	NA	NA	NA	NA	NA	NA	NA	NA	NA	NA	NA	NA	NA	NA	NA
45	Syria	Graduate	Yes	Operational manager	Married	No	NA	NA	NA	NA	NA	NA	NA	NA	NA	NA	NA	NA	NA	NA	NA	NA	NA	NA	NA	NA	NA	NA	NA	NA	NA	NA	NA	NA	NA	NA	NA
45	United Arab Emirates	Graduate	Yes	Dubai police	Married	No	NA	NA	NA	NA	NA	NA	NA	NA	NA	NA	NA	NA	NA	NA	NA	NA	NA	NA	NA	NA	NA	NA	NA	NA	NA	NA	NA	NA	NA	NA	NA
46	Bangladesh	High-school	Yes	Glass cutter	Married	No	NA	NA	NA	NA	NA	NA	NA	NA	NA	NA	NA	NA	NA	NA	NA	NA	NA	NA	NA	NA	NA	NA	NA	NA	NA	NA	NA	NA	NA	NA	NA
46	Egypt	Graduate	Yes	Senior officer	Married	No	NA	NA	NA	NA	NA	NA	NA	NA	NA	NA	NA	NA	NA	NA	NA	NA	NA	NA	NA	NA	NA	NA	NA	NA	NA	NA	NA	NA	NA	NA	NA
46	India	Graduate	Yes	Genfocus Automation owner	Married	No	NA	NA	NA	NA	NA	NA	NA	NA	NA	NA	NA	NA	NA	NA	NA	NA	NA	NA	NA	NA	NA	NA	NA	NA	NA	NA	NA	NA	NA	NA	NA
46	India	Graduate	Yes	Engineer	Married	No	NA	NA	NA	NA	NA	NA	NA	NA	NA	NA	NA	NA	NA	NA	NA	NA	NA	NA	NA	NA	NA	NA	NA	NA	NA	NA	NA	NA	NA	NA	NA
46	India	Graduate	Yes	Sales	Married	No	NA	NA	NA	NA	NA	NA	NA	NA	NA	NA	NA	NA	NA	NA	NA	NA	NA	NA	NA	NA	NA	NA	NA	NA	NA	NA	NA	NA	NA	NA	NA
46	India	High-school	Yes	Marketing	Married	No	NA	NA	NA	NA	NA	NA	NA	NA	NA	NA	NA	NA	NA	NA	NA	NA	NA	NA	NA	NA	NA	NA	NA	NA	NA	NA	NA	NA	NA	NA	NA
46	India	Graduate	Yes	Automotive sales	Married	No	NA	NA	NA	NA	NA	NA	NA	NA	NA	NA	NA	NA	NA	NA	NA	NA	NA	NA	NA	NA	NA	NA	NA	NA	NA	NA	NA	NA	NA	NA	NA
46	India	High-school	Yes	Sales Executive	Married	No	NA	NA	NA	NA	NA	NA	NA	NA	NA	NA	NA	NA	NA	NA	NA	NA	NA	NA	NA	NA	NA	NA	NA	NA	NA	NA	NA	NA	NA	NA	NA
46	Lebanon	High-school	Yes	Own-Business	Married	No	NA	NA	NA	NA	NA	NA	NA	NA	NA	NA	NA	NA	NA	NA	NA	NA	NA	NA	NA	NA	NA	NA	NA	NA	NA	NA	NA	NA	NA	NA	NA
46	Morocco	Graduate	Yes	Flight attendant	Married	No	NA	NA	NA	NA	NA	NA	NA	NA	NA	NA	NA	NA	NA	NA	NA	NA	NA	NA	NA	NA	NA	NA	NA	NA	NA	NA	NA	NA	NA	NA	NA
46	Pakistan	Graduate	Yes	It manager	Married	No	NA	NA	NA	NA	NA	NA	NA	NA	NA	NA	NA	NA	NA	NA	NA	NA	NA	NA	NA	NA	NA	NA	NA	NA	NA	NA	NA	NA	NA	NA	NA
46	United Arab Emirates	Under-graduate	Yes	Private	Married	No	NA	NA	NA	NA	NA	NA	NA	NA	NA	NA	NA	NA	NA	NA	NA	NA	NA	NA	NA	NA	NA	NA	NA	NA	NA	NA	NA	NA	NA	NA	NA
46	Yemen	Graduate	Yes	Police officer	Married	No	NA	NA	NA	NA	NA	NA	NA	NA	NA	NA	NA	NA	NA	NA	NA	NA	NA	NA	NA	NA	NA	NA	NA	NA	NA	NA	NA	NA	NA	NA	NA
47	Bangladesh	High-school	Yes	Driver	Married	No	NA	NA	NA	NA	NA	NA	NA	NA	NA	NA	NA	NA	NA	NA	NA	NA	NA	NA	NA	NA	NA	NA	NA	NA	NA	NA	NA	NA	NA	NA	NA
47	Egypt	High-school	Yes	Food	Married	No	NA	NA	NA	NA	NA	NA	NA	NA	NA	NA	NA	NA	NA	NA	NA	NA	NA	NA	NA	NA	NA	NA	NA	NA	NA	NA	NA	NA	NA	NA	NA
47	India	Graduate	Yes	Manager	Married	No	NA	NA	NA	NA	NA	NA	NA	NA	NA	NA	NA	NA	NA	NA	NA	NA	NA	NA	NA	NA	NA	NA	NA	NA	NA	NA	NA	NA	NA	NA	NA
47	India	Graduate	Yes	Losgistics inventory Manager	Married	No	NA	NA	NA	NA	NA	NA	NA	NA	NA	NA	NA	NA	NA	NA	NA	NA	NA	NA	NA	NA	NA	NA	NA	NA	NA	NA	NA	NA	NA	NA	NA
47	India	Post Graduate and above	Yes	Sales manager	Married	No	NA	NA	NA	NA	NA	NA	NA	NA	NA	NA	NA	NA	NA	NA	NA	NA	NA	NA	NA	NA	NA	NA	NA	NA	NA	NA	NA	NA	NA	NA	NA
47	India	Graduate	Yes	Civil Engineer	Married	No	NA	NA	NA	NA	NA	NA	NA	NA	NA	NA	NA	NA	NA	NA	NA	NA	NA	NA	NA	NA	NA	NA	NA	NA	NA	NA	NA	NA	NA	NA	NA
47	India	Graduate	Yes	Network engineer	Married	No	NA	NA	NA	NA	NA	NA	NA	NA	NA	NA	NA	NA	NA	NA	NA	NA	NA	NA	NA	NA	NA	NA	NA	NA	NA	NA	NA	NA	NA	NA	NA
47	India	Graduate	Yes	Purchase Manager	Married	No	NA	NA	NA	NA	NA	NA	NA	NA	NA	NA	NA	NA	NA	NA	NA	NA	NA	NA	NA	NA	NA	NA	NA	NA	NA	NA	NA	NA	NA	NA	NA
47	India	Graduate	Yes	Carpenter	Married	No	NA	NA	NA	NA	NA	NA	NA	NA	NA	NA	NA	NA	NA	NA	NA	NA	NA	NA	NA	NA	NA	NA	NA	NA	NA	NA	NA	NA	NA	NA	NA
47	India	Graduate	Yes	IT	Married	No	NA	NA	NA	NA	NA	NA	NA	NA	NA	NA	NA	NA	NA	NA	NA	NA	NA	NA	NA	NA	NA	NA	NA	NA	NA	NA	NA	NA	NA	NA	NA
47	Pakistan	Post Graduate and above	Yes	Accounts manager	Married	No	NA	NA	NA	NA	NA	NA	NA	NA	NA	NA	NA	NA	NA	NA	NA	NA	NA	NA	NA	NA	NA	NA	NA	NA	NA	NA	NA	NA	NA	NA	NA
47	Philippines	Graduate	Yes	Porter	Married	No	NA	NA	NA	NA	NA	NA	NA	NA	NA	NA	NA	NA	NA	NA	NA	NA	NA	NA	NA	NA	NA	NA	NA	NA	NA	NA	NA	NA	NA	NA	NA
47	Sudan	Post Graduate and above	Yes	Driver	Married	No	NA	NA	NA	NA	NA	NA	NA	NA	NA	NA	NA	NA	NA	NA	NA	NA	NA	NA	NA	NA	NA	NA	NA	NA	NA	NA	NA	NA	NA	NA	NA
48	India	High-school	Yes	Business	Married	No	NA	NA	NA	NA	NA	NA	NA	NA	NA	NA	NA	NA	NA	NA	NA	NA	NA	NA	NA	NA	NA	NA	NA	NA	NA	NA	NA	NA	NA	NA	NA
48	India	High-school	Yes	Driver	Married	No	NA	NA	NA	NA	NA	NA	NA	NA	NA	NA	NA	NA	NA	NA	NA	NA	NA	NA	NA	NA	NA	NA	NA	NA	NA	NA	NA	NA	NA	NA	NA
48	India	Post Graduate and above	Yes	Accountant	Married	No	NA	NA	NA	NA	NA	NA	NA	NA	NA	NA	NA	NA	NA	NA	NA	NA	NA	NA	NA	NA	NA	NA	NA	NA	NA	NA	NA	NA	NA	NA	NA
48	India	High-school	Yes	Own business	Married	No	NA	NA	NA	NA	NA	NA	NA	NA	NA	NA	NA	NA	NA	NA	NA	NA	NA	NA	NA	NA	NA	NA	NA	NA	NA	NA	NA	NA	NA	NA	NA
48	India	High-school	Yes	Plan operator	Married	No	NA	NA	NA	NA	NA	NA	NA	NA	NA	NA	NA	NA	NA	NA	NA	NA	NA	NA	NA	NA	NA	NA	NA	NA	NA	NA	NA	NA	NA	NA	NA
48	Kenya	Graduate	Yes	Manager	Married	No	NA	NA	NA	NA	NA	NA	NA	NA	NA	NA	NA	NA	NA	NA	NA	NA	NA	NA	NA	NA	NA	NA	NA	NA	NA	NA	NA	NA	NA	NA	NA
48	Somalia	High-school	Yes	PRO	Married	No	NA	NA	NA	NA	NA	NA	NA	NA	NA	NA	NA	NA	NA	NA	NA	NA	NA	NA	NA	NA	NA	NA	NA	NA	NA	NA	NA	NA	NA	NA	NA
48	Sri Lanka	Graduate	Yes	Formal position	Married	No	NA	NA	NA	NA	NA	NA	NA	NA	NA	NA	NA	NA	NA	NA	NA	NA	NA	NA	NA	NA	NA	NA	NA	NA	NA	NA	NA	NA	NA	NA	NA
48	Sudan	Graduate	Yes	Engineer	Married	No	NA	NA	NA	NA	NA	NA	NA	NA	NA	NA	NA	NA	NA	NA	NA	NA	NA	NA	NA	NA	NA	NA	NA	NA	NA	NA	NA	NA	NA	NA	NA
49	India	High-school	Yes		Married	No	NA	NA	NA	NA	NA	NA	NA	NA	NA	NA	NA	NA	NA	NA	NA	NA	NA	NA	NA	NA	NA	NA	NA	NA	NA	NA	NA	NA	NA	NA	NA
49	India	Graduate	Yes	Marketing	Married	No	NA	NA	NA	NA	NA	NA	NA	NA	NA	NA	NA	NA	NA	NA	NA	NA	NA	NA	NA	NA	NA	NA	NA	NA	NA	NA	NA	NA	NA	NA	NA
49	India	Under-graduate	Yes		Married	No	NA	NA	NA	NA	NA	NA	NA	NA	NA	NA	NA	NA	NA	NA	NA	NA	NA	NA	NA	NA	NA	NA	NA	NA	NA	NA	NA	NA	NA	NA	NA
49	Pakistan	High-school	Yes	Cheif-Driver	Married	No	NA	NA	NA	NA	NA	NA	NA	NA	NA	NA	NA	NA	NA	NA	NA	NA	NA	NA	NA	NA	NA	NA	NA	NA	NA	NA	NA	NA	NA	NA	NA
49	Pakistan	Graduate	Yes	Own business	Married	No	NA	NA	NA	NA	NA	NA	NA	NA	NA	NA	NA	NA	NA	NA	NA	NA	NA	NA	NA	NA	NA	NA	NA	NA	NA	NA	NA	NA	NA	NA	NA
49	United Arab Emirates	High-school	Yes	Police	Married	No	NA	NA	NA	NA	NA	NA	NA	NA	NA	NA	NA	NA	NA	NA	NA	NA	NA	NA	NA	NA	NA	NA	NA	NA	NA	NA	NA	NA	NA	NA	NA
50	Bangladesh	Graduate	Yes	Own-Business	Married	No	NA	NA	NA	NA	NA	NA	NA	NA	NA	NA	NA	NA	NA	NA	NA	NA	NA	NA	NA	NA	NA	NA	NA	NA	NA	NA	NA	NA	NA	NA	NA
50	India	High-school	Yes	Driver	Married	No	NA	NA	NA	NA	NA	NA	NA	NA	NA	NA	NA	NA	NA	NA	NA	NA	NA	NA	NA	NA	NA	NA	NA	NA	NA	NA	NA	NA	NA	NA	NA
50	India	High-school	Yes	Driver	Married	No	NA	NA	NA	NA	NA	NA	NA	NA	NA	NA	NA	NA	NA	NA	NA	NA	NA	NA	NA	NA	NA	NA	NA	NA	NA	NA	NA	NA	NA	NA	NA
50	India	Graduate	No		Married	No	NA	NA	NA	NA	NA	NA	NA	NA	NA	NA	NA	NA	NA	NA	NA	NA	NA	NA	NA	NA	NA	NA	NA	NA	NA	NA	NA	NA	NA	NA	NA
50	India	High-school	Yes	Sales	Married	No	NA	NA	NA	NA	NA	NA	NA	NA	NA	NA	NA	NA	NA	NA	NA	NA	NA	NA	NA	NA	NA	NA	NA	NA	NA	NA	NA	NA	NA	NA	NA
50	India	Graduate	Yes	Graphic designer	Married	No	NA	NA	NA	NA	NA	NA	NA	NA	NA	NA	NA	NA	NA	NA	NA	NA	NA	NA	NA	NA	NA	NA	NA	NA	NA	NA	NA	NA	NA	NA	NA
50	India	Graduate	Yes	Business	Married	No	NA	NA	NA	NA	NA	NA	NA	NA	NA	NA	NA	NA	NA	NA	NA	NA	NA	NA	NA	NA	NA	NA	NA	NA	NA	NA	NA	NA	NA	NA	NA
50	India	Graduate	Yes	GMU staff	Married	No	NA	NA	NA	NA	NA	NA	NA	NA	NA	NA	NA	NA	NA	NA	NA	NA	NA	NA	NA	NA	NA	NA	NA	NA	NA	NA	NA	NA	NA	NA	NA
50	India	Under-graduate	Yes	Engineer	Married	No	NA	NA	NA	NA	NA	NA	NA	NA	NA	NA	NA	NA	NA	NA	NA	NA	NA	NA	NA	NA	NA	NA	NA	NA	NA	NA	NA	NA	NA	NA	NA
50	Pakistan	Graduate	Yes	sales manager	Married	No	NA	NA	NA	NA	NA	NA	NA	NA	NA	NA	NA	NA	NA	NA	NA	NA	NA	NA	NA	NA	NA	NA	NA	NA	NA	NA	NA	NA	NA	NA	NA
51	Bangladesh	High-school	Yes	Police	Married	No	NA	NA	NA	NA	NA	NA	NA	NA	NA	NA	NA	NA	NA	NA	NA	NA	NA	NA	NA	NA	NA	NA	NA	NA	NA	NA	NA	NA	NA	NA	NA
51	India	Graduate	Yes	Project coordinator	Married	No	NA	NA	NA	NA	NA	NA	NA	NA	NA	NA	NA	NA	NA	NA	NA	NA	NA	NA	NA	NA	NA	NA	NA	NA	NA	NA	NA	NA	NA	NA	NA
51	India	Graduate	Yes	Accountant	Married	No	NA	NA	NA	NA	NA	NA	NA	NA	NA	NA	NA	NA	NA	NA	NA	NA	NA	NA	NA	NA	NA	NA	NA	NA	NA	NA	NA	NA	NA	NA	NA
51	India	Under-graduate	Yes	Construction	Married	No	NA	NA	NA	NA	NA	NA	NA	NA	NA	NA	NA	NA	NA	NA	NA	NA	NA	NA	NA	NA	NA	NA	NA	NA	NA	NA	NA	NA	NA	NA	NA
51	Jordan	Graduate	Yes	Mechanical engineer	Married	No	NA	NA	NA	NA	NA	NA	NA	NA	NA	NA	NA	NA	NA	NA	NA	NA	NA	NA	NA	NA	NA	NA	NA	NA	NA	NA	NA	NA	NA	NA	NA
51	Pakistan	Post Graduate and above	Yes	Finance	Married	No	NA	NA	NA	NA	NA	NA	NA	NA	NA	NA	NA	NA	NA	NA	NA	NA	NA	NA	NA	NA	NA	NA	NA	NA	NA	NA	NA	NA	NA	NA	NA
51	Pakistan	Graduate	Yes	Programming Analyst	Married	No	NA	NA	NA	NA	NA	NA	NA	NA	NA	NA	NA	NA	NA	NA	NA	NA	NA	NA	NA	NA	NA	NA	NA	NA	NA	NA	NA	NA	NA	NA	NA
51	Pakistan	Graduate	Yes	Accountant	Married	No	NA	NA	NA	NA	NA	NA	NA	NA	NA	NA	NA	NA	NA	NA	NA	NA	NA	NA	NA	NA	NA	NA	NA	NA	NA	NA	NA	NA	NA	NA	NA
52	Egypt	Graduate	Yes	Improvisor	Married	No	NA	NA	NA	NA	NA	NA	NA	NA	NA	NA	NA	NA	NA	NA	NA	NA	NA	NA	NA	NA	NA	NA	NA	NA	NA	NA	NA	NA	NA	NA	NA
52	Egypt	Graduate	Yes	Sales Manager	Married	No	NA	NA	NA	NA	NA	NA	NA	NA	NA	NA	NA	NA	NA	NA	NA	NA	NA	NA	NA	NA	NA	NA	NA	NA	NA	NA	NA	NA	NA	NA	NA
52	India	Post Graduate and above	Yes	Sales manager	Married	No	NA	NA	NA	NA	NA	NA	NA	NA	NA	NA	NA	NA	NA	NA	NA	NA	NA	NA	NA	NA	NA	NA	NA	NA	NA	NA	NA	NA	NA	NA	NA
52	India	Graduate	Yes	Sales Manager	Married	No	NA	NA	NA	NA	NA	NA	NA	NA	NA	NA	NA	NA	NA	NA	NA	NA	NA	NA	NA	NA	NA	NA	NA	NA	NA	NA	NA	NA	NA	NA	NA
52	India	Graduate	Yes	Bank officer	Married	No	NA	NA	NA	NA	NA	NA	NA	NA	NA	NA	NA	NA	NA	NA	NA	NA	NA	NA	NA	NA	NA	NA	NA	NA	NA	NA	NA	NA	NA	NA	NA
52	India	High-school	No		Married	No	NA	NA	NA	NA	NA	NA	NA	NA	NA	NA	NA	NA	NA	NA	NA	NA	NA	NA	NA	NA	NA	NA	NA	NA	NA	NA	NA	NA	NA	NA	NA
52	India	Graduate	Yes	Sales	Married	No	NA	NA	NA	NA	NA	NA	NA	NA	NA	NA	NA	NA	NA	NA	NA	NA	NA	NA	NA	NA	NA	NA	NA	NA	NA	NA	NA	NA	NA	NA	NA
52	Pakistan	High-school	Yes	Driver	Married	No	NA	NA	NA	NA	NA	NA	NA	NA	NA	NA	NA	NA	NA	NA	NA	NA	NA	NA	NA	NA	NA	NA	NA	NA	NA	NA	NA	NA	NA	NA	NA
52	Pakistan	Graduate	Yes	Hr consultant and own business	Married	No	NA	NA	NA	NA	NA	NA	NA	NA	NA	NA	NA	NA	NA	NA	NA	NA	NA	NA	NA	NA	NA	NA	NA	NA	NA	NA	NA	NA	NA	NA	NA
52	Pakistan	Graduate	Yes	Self-Employed	Married	No	NA	NA	NA	NA	NA	NA	NA	NA	NA	NA	NA	NA	NA	NA	NA	NA	NA	NA	NA	NA	NA	NA	NA	NA	NA	NA	NA	NA	NA	NA	NA
52	Sri Lanka	Graduate	Yes	Accountant	Married	No	NA	NA	NA	NA	NA	NA	NA	NA	NA	NA	NA	NA	NA	NA	NA	NA	NA	NA	NA	NA	NA	NA	NA	NA	NA	NA	NA	NA	NA	NA	NA
52	Tanzania	High-school	Yes	Police	Married	No	NA	NA	NA	NA	NA	NA	NA	NA	NA	NA	NA	NA	NA	NA	NA	NA	NA	NA	NA	NA	NA	NA	NA	NA	NA	NA	NA	NA	NA	NA	NA
53	India	Graduate	No	Business-Partner	Married	No	NA	NA	NA	NA	NA	NA	NA	NA	NA	NA	NA	NA	NA	NA	NA	NA	NA	NA	NA	NA	NA	NA	NA	NA	NA	NA	NA	NA	NA	NA	NA
53	Pakistan	Graduate	Yes	Dubai airport network engineer	Married	No	NA	NA	NA	NA	NA	NA	NA	NA	NA	NA	NA	NA	NA	NA	NA	NA	NA	NA	NA	NA	NA	NA	NA	NA	NA	NA	NA	NA	NA	NA	NA
54	India	Graduate	Yes	GenAutomation staff	Married	No	NA	NA	NA	NA	NA	NA	NA	NA	NA	NA	NA	NA	NA	NA	NA	NA	NA	NA	NA	NA	NA	NA	NA	NA	NA	NA	NA	NA	NA	NA	NA
54	India	Graduate	Yes	Consultant	Married	No	NA	NA	NA	NA	NA	NA	NA	NA	NA	NA	NA	NA	NA	NA	NA	NA	NA	NA	NA	NA	NA	NA	NA	NA	NA	NA	NA	NA	NA	NA	NA
54	Pakistan	High-school	Yes	Driver	Married	No	NA	NA	NA	NA	NA	NA	NA	NA	NA	NA	NA	NA	NA	NA	NA	NA	NA	NA	NA	NA	NA	NA	NA	NA	NA	NA	NA	NA	NA	NA	NA
55	India	Graduate	Yes	Manager	Married	No	NA	NA	NA	NA	NA	NA	NA	NA	NA	NA	NA	NA	NA	NA	NA	NA	NA	NA	NA	NA	NA	NA	NA	NA	NA	NA	NA	NA	NA	NA	NA
55	India	Graduate	No		Married	No	NA	NA	NA	NA	NA	NA	NA	NA	NA	NA	NA	NA	NA	NA	NA	NA	NA	NA	NA	NA	NA	NA	NA	NA	NA	NA	NA	NA	NA	NA	NA
56	Palestine State	Post Graduate and above	Yes	Proffesor	Married	No	NA	NA	NA	NA	NA	NA	NA	NA	NA	NA	NA	NA	NA	NA	NA	NA	NA	NA	NA	NA	NA	NA	NA	NA	NA	NA	NA	NA	NA	NA	NA
57	India	Graduate	No		Married	No	NA	NA	NA	NA	NA	NA	NA	NA	NA	NA	NA	NA	NA	NA	NA	NA	NA	NA	NA	NA	NA	NA	NA	NA	NA	NA	NA	NA	NA	NA	NA
58	Lebanon	Graduate	Yes	Gm	Married	No	NA	NA	NA	NA	NA	NA	NA	NA	NA	NA	NA	NA	NA	NA	NA	NA	NA	NA	NA	NA	NA	NA	NA	NA	NA	NA	NA	NA	NA	NA	NA
59	Egypt	High-school	No		Married	No	NA	NA	NA	NA	NA	NA	NA	NA	NA	NA	NA	NA	NA	NA	NA	NA	NA	NA	NA	NA	NA	NA	NA	NA	NA	NA	NA	NA	NA	NA	NA
59	India	High-school	Yes	DPs staff	Married	No	NA	NA	NA	NA	NA	NA	NA	NA	NA	NA	NA	NA	NA	NA	NA	NA	NA	NA	NA	NA	NA	NA	NA	NA	NA	NA	NA	NA	NA	NA	NA
59	India	Graduate	Yes	Development Engineer	Married	No	NA	NA	NA	NA	NA	NA	NA	NA	NA	NA	NA	NA	NA	NA	NA	NA	NA	NA	NA	NA	NA	NA	NA	NA	NA	NA	NA	NA	NA	NA	NA
59	Pakistan	Under-graduate	Yes	Sales manager	Married	No	NA	NA	NA	NA	NA	NA	NA	NA	NA	NA	NA	NA	NA	NA	NA	NA	NA	NA	NA	NA	NA	NA	NA	NA	NA	NA	NA	NA	NA	NA	NA
59	Sudan	Post Graduate and above	Yes	Internal Medicinal specialist	Married	No	NA	NA	NA	NA	NA	NA	NA	NA	NA	NA	NA	NA	NA	NA	NA	NA	NA	NA	NA	NA	NA	NA	NA	NA	NA	NA	NA	NA	NA	NA	NA
60	India	Graduate	Yes	Salesmen	Married	No	NA	NA	NA	NA	NA	NA	NA	NA	NA	NA	NA	NA	NA	NA	NA	NA	NA	NA	NA	NA	NA	NA	NA	NA	NA	NA	NA	NA	NA	NA	NA
60	India	Graduate	Yes	Engineer	Married	No	NA	NA	NA	NA	NA	NA	NA	NA	NA	NA	NA	NA	NA	NA	NA	NA	NA	NA	NA	NA	NA	NA	NA	NA	NA	NA	NA	NA	NA	NA	NA
60	Iraq	Graduate	Yes	Consulting Engineering	Married	No	NA	NA	NA	NA	NA	NA	NA	NA	NA	NA	NA	NA	NA	NA	NA	NA	NA	NA	NA	NA	NA	NA	NA	NA	NA	NA	NA	NA	NA	NA	NA
60	Nigeria	Graduate	Yes	GMU security staff	Married	No	NA	NA	NA	NA	NA	NA	NA	NA	NA	NA	NA	NA	NA	NA	NA	NA	NA	NA	NA	NA	NA	NA	NA	NA	NA	NA	NA	NA	NA	NA	NA
60	Pakistan	High-school	Yes	Carpenter	Married	No	NA	NA	NA	NA	NA	NA	NA	NA	NA	NA	NA	NA	NA	NA	NA	NA	NA	NA	NA	NA	NA	NA	NA	NA	NA	NA	NA	NA	NA	NA	NA
61	India	Under-graduate	Yes	Chemical	Married	No	NA	NA	NA	NA	NA	NA	NA	NA	NA	NA	NA	NA	NA	NA	NA	NA	NA	NA	NA	NA	NA	NA	NA	NA	NA	NA	NA	NA	NA	NA	NA
61	India	Graduate	Yes		Married	No	NA	NA	NA	NA	NA	NA	NA	NA	NA	NA	NA	NA	NA	NA	NA	NA	NA	NA	NA	NA	NA	NA	NA	NA	NA	NA	NA	NA	NA	NA	NA
61	Nigeria	Under-graduate	Yes	Autospare parts	Married	No	NA	NA	NA	NA	NA	NA	NA	NA	NA	NA	NA	NA	NA	NA	NA	NA	NA	NA	NA	NA	NA	NA	NA	NA	NA	NA	NA	NA	NA	NA	NA
62	Yemen	High-school	No		Married	No	NA	NA	NA	NA	NA	NA	NA	NA	NA	NA	NA	NA	NA	NA	NA	NA	NA	NA	NA	NA	NA	NA	NA	NA	NA	NA	NA	NA	NA	NA	NA
63	Egypt	High-school	Yes	Sales	Married	No	NA	NA	NA	NA	NA	NA	NA	NA	NA	NA	NA	NA	NA	NA	NA	NA	NA	NA	NA	NA	NA	NA	NA	NA	NA	NA	NA	NA	NA	NA	NA
63	India	Graduate	No		Married	No	NA	NA	NA	NA	NA	NA	NA	NA	NA	NA	NA	NA	NA	NA	NA	NA	NA	NA	NA	NA	NA	NA	NA	NA	NA	NA	NA	NA	NA	NA	NA
64	India	Graduate	Yes	Channel reporter and company partner	Married	No	NA	NA	NA	NA	NA	NA	NA	NA	NA	NA	NA	NA	NA	NA	NA	NA	NA	NA	NA	NA	NA	NA	NA	NA	NA	NA	NA	NA	NA	NA	NA
64	India	Graduate and above	Yes	Practicing professional Accountant	Married	No	NA	NA	NA	NA	NA	NA	NA	NA	NA	NA	NA	NA	NA	NA	NA	NA	NA	NA	NA	NA	NA	NA	NA	NA	NA	NA	NA	NA	NA	NA	NA
65	India	Graduate	No		Married	No	NA	NA	NA	NA	NA	NA	NA	NA	NA	NA	NA	NA	NA	NA	NA	NA	NA	NA	NA	NA	NA	NA	NA	NA	NA	NA	NA	NA	NA	NA	NA
67	Egypt	High-school	No		Married	No	NA	NA	NA	NA	NA	NA	NA	NA	NA	NA	NA	NA	NA	NA	NA	NA	NA	NA	NA	NA	NA	NA	NA	NA	NA	NA	NA	NA	NA	NA	NA
68	India	High-school	No		Married	No	NA	NA	NA	NA	NA	NA	NA	NA	NA	NA	NA	NA	NA	NA	NA	NA	NA	NA	NA	NA	NA	NA	NA	NA	NA	NA	NA	NA	NA	NA	NA
72	India	Under-graduate	No		Married	No	NA	NA	NA	NA	NA	NA	NA	NA	NA	NA	NA	NA	NA	NA	NA	NA	NA	NA	NA	NA	NA	NA	NA	NA	NA	NA	NA	NA	NA	NA	NA
77	India	Graduate	Yes	Director of Kuwait International School	Married	No	NA	NA	NA	NA	NA	NA	NA	NA	NA	NA	NA	NA	NA	NA	NA	NA	NA	NA	NA	NA	NA	NA	NA	NA	NA	NA	NA	NA	NA	NA	NA
79	Somalia	High-school	No		Married	No	NA	NA	NA	NA	NA	NA	NA	NA	NA	NA	NA	NA	NA	NA	NA	NA	NA	NA	NA	NA	NA	NA	NA	NA	NA	NA	NA	NA	NA	NA	NA
89	Fiji	High-school	Yes	Police	Widowed	No	NA	NA	NA	NA	NA	NA	NA	NA	NA	NA	NA	NA	NA	NA	NA	NA	NA	NA	NA	NA	NA	NA	NA	NA	NA	NA	NA	NA	NA	NA	NA
